# Supplementary material for: Dynamically adaptive soft metamaterial for wearable human–machine interfaces
Source: Nat Commun. 2025 Mar 19;16:2621. doi: 10.1038/s41467-025-57634-8 (PMC11923287; doi:10.1038/s41467-025-57634-8)
Supplement: Supplementary file 9 — Source Data [file 41467_2025_57634_MOESM9_ESM.xlsx]

## Sheet: Figure 3
	TE
	0 Psi - Fabric	Samples	Average	Standard Deviation
		1.76692	2.02641	0.235334
		2.22602
		2.08628
	10 Psi - Fabric	Samples	Average	Standard Deviation
		1.53293	1.71753	0.159868
		1.81009
		1.80958
	15 Psi - Fabric	Samples	Average	Standard Deviation
		1.52871	1.48686	0.0851166
		1.54296
		1.38892
	PU with fabric backing - no channel	Samples	Average	Standard Deviation
		1.11297	1.35006	0.218863
		1.39285
		1.54437
	CE
	E50 - Pattern - 0 Psi	Samples	Average	Standard Deviation
		27.3793	22.0149	5.74175
		22.707
		15.9585
	E50 - Pattern - 10 Psi	Samples	Average	Standard Deviation
		32.719	30.8438	2.92398
		32.3376
		27.4746
	E50 - Pattern - 20 Psi	Samples	Average	Standard Deviation
		74.9607	75.3034	0.374281
		75.7028
		75.2467
	E50 - Round - 0 Psi	Samples	Average	Standard Deviation
		19.4276	18.0544	1.58568
		18.4167
		16.3189
	E50 - Round - 10 Psi	Samples	Average	Standard Deviation
		66.7605	63.2642	3.85363
		63.8999
		59.1323
	E50 - Round - 20 Psi	Samples	Average	Standard Deviation
		150.099	145.495	4.13699
		142.089
		144.297
	PU10 - Round - 0 Psi	Samples	Average	Standard Deviation
		39.0133	37.2016	3.05576
		38.9179
		33.6735
	VE
	E50 - Pattern - 0 Psi	Samples	Average	Standard Deviation
		16.1215	11.9737	5.86597
		7.8258
	E50 - Pattern - 10 Psi	Samples	Average	Standard Deviation
		137.695	126.646	9.70819
		119.483
		122.76
	E50 - Pattern - 20 Psi	Samples	Average	Standard Deviation
		199.422	200.74	1.86433
		202.058
	E50 - Round - 0 Psi	Samples	Average	Standard Deviation
		0.477676	1.48084	1.41869
		2.484
	E50 - Round - 10 Psi	Samples	Average	Standard Deviation
		149.804	165.314	13.8878
		169.541
		176.598
	E50 - Round - 20 Psi	Samples	Average	Standard Deviation
		266.134	271.905	5.61362
		277.346
		272.237
	PU10 - Round - 0 Psi	Samples	Average	Standard Deviation
		8.20646	5.85444	2.14349
		5.34593
		4.01094
	PU10 - Pattern - 10 Psi	Samples	Average	Standard Deviation
		146.366	168.824	26.7569
		161.676
		198.428
	PU10 - Pattern - 20 Psi	Samples	Average	Standard Deviation
		275.666	289.205	11.7967
		294.677
		297.272
	PU10 - Round - 0 Psi	Samples	Average	Standard Deviation
		8.20646	5.85444	2.14349
		5.34593
		4.01094
	PU10 - Round - 10 Psi	Samples	Average	Standard Deviation
		52.6394	98.9008	65.4235
		145.162
	PU10 - Round - 20 Psi	Samples	Average	Standard Deviation
		281.686	281.686	0

## Sheet: Figure 4
	Maximum Actuation Force					Maximum Suspension Force
	10 PSI - 1 Zone	Samples	Average	Standard Deviation		0 PSI	Samples	Average	Standard Deviation
		65.1046	67.1808	1.79804			56.456	35.5278	19.1047
		68.2189					30.3211
		68.2189					50.4759
							13.7403
							13.5911
	15 PSI - 1 Zone	Samples	Average	Standard Deviation			15.2346
		160.018	165.011	5.55355			28.5288
		164.022					55.104
		170.992					56.2984
						10 PSI - 1 Zone	Samples	Average	Standard Deviation
	20 PSI - 1 Zone	Samples	Average	Standard Deviation			75.7171	59.2731	30.5057
		347.027	360.127	12.507			83.6323
		361.412					92.8923
		371.941					20.1633
							17.624
							21.3551
	10 PSI - 2 Zones	Samples	Average	Standard Deviation			66.4575
		145.632	150.378	6.16661			80.0486
		148.154					75.5675
		157.348
						15 PSI - 1 Zone	Samples	Average	Standard Deviation
							77.367	63.6725	36.3209
	15 PSI - 2 Zones	Samples	Average	Standard Deviation			106.485
		356.963	365.91	9.45221			99.7639
		364.971					15.2341
		375.797					18.5183
							19.2666
							67.6555
	20 PSI - 2 Zones	Samples	Average	Standard Deviation			84.2323
		645.41	668.99	23.5063			84.5303
		669.138
		692.422				20 PSI - 1 Zone	Samples	Average	Standard Deviation
							93.3453	88.8138	30.8431
							100.36
	10 PSI - 3 Zones	Samples	Average	Standard Deviation			103.197
		318.703	308.471	9.69343			38.5296
		307.285					89.0083
		299.425					38.6803
							93.0482
							116.949
	15 PSI - 3 Zones	Samples	Average	Standard Deviation			126.207
		737.51	747.101	8.33861
		751.154				25 PSI - 1 Zone	Samples	Average	Standard Deviation
		752.638					99.9135	130.634	26.7541
							107.681
							116.046
	10 PSI -4 Zones	Samples	Average	Standard Deviation			145.173
		430.669	422.166	7.5421			168.473
		419.546					146.519
		416.284
	15 PSI - 4 Zones	Samples	Average	Standard Deviation
		886.104	886.796	0.746427		10 PSI - 2 Zones	Samples	Average	Standard Deviation
		886.697					83.7805	62.7906	27.5471
		887.587					87.2152
							79.0014
							28.0785
							25.6887
							25.9873
							70.4893
							83.7813
							81.0929
						15 PSI - 2 Zones	Samples	Average	Standard Deviation
							96.0276	67.7371	29.9772
							100.21
							106.931
							37.189
							26.2863
							34.0523
							70.4915
							69.4449
							69.002
						20 PSI - 2 Zones	Samples	Average	Standard Deviation
							101.255	73.8443	25.7842
							103.943
							105.139
							41.5186
							46.5973
							44.6547
							68.7052
							75.1249
							77.6611
						25 PSI - 2 Zones	Samples	Average	Standard Deviation
							126.934	135.579	43.0413
							98.5692
							76.3155
							149.945
							180.857
							180.852
						10 PSI - 3 Zones	Samples	Average	Standard Deviation
							80.496	67.1217	25.3377
							83.334
							80.1975
							29.5718
							34.7979
							36.8891
							80.3461
							88.2608
							90.2022
						15 PSI - 3 Zones	Samples	Average	Standard Deviation
							96.1781	75.0562	22.6909
							100.212
							90.8019
							43.6094
							46.4478
							48.5381
							82.893
							89.7577
							77.0682
						20 PSI - 3 Zones	Samples	Average	Standard Deviation
							105.438	92.0651	21.5357
							108.724
							110.666
							60.4872
							62.2777
							68.4015
							100.663
							104.695
							107.234
						25 PSI - 3 Zones	Samples	Average	Standard Deviation
							125.737	141.122	19.3387
							150.675
							167.544
							113.501
							139.338
							149.937
						10 PSI - 4 Zones	Samples	Average	Standard Deviation
							152.631	130.083	35.0024
							173.239
							156.517
							81.246
							87.8169
							94.8372
							139.042
							164.144
							121.274
						15 PSI - 4 Zones	Samples	Average	Standard Deviation
							184.739	168.452	42.1625
							192.208
							194.6
							97.3769
							129.191
							116.046
							209.545
							204.618
							187.74
						20 PSI - 4 Zones	Samples	Average	Standard Deviation
							246.86	224.92	40.1651
							241.783
							254.775
							179.519
							177.428
							160.704
							254.801
							244.199
							264.213
						25 PSI - 4 Zones	Samples	Average	Standard Deviation
							226.717	308.563	64.4094
							263.461
							266.742
							344.856
							383.984
							365.618

## Sheet: Figure 6b
		SJ03 Control					SJ03 Roliner
		Vertical GRF 1st Peak	Samples Left	Samples Right			Vertical GRF 1st Peak	Samples Left	Samples Right
		NA					NA
		Vertical GRF 2nd Peak	Samples Left	Samples Right			Vertical GRF 2nd Peak	Samples Left	Samples Right
		NA					NA
		Cadence	Samples Left	Samples Right			Cadence	Samples Left	Samples Right
			50.7044	49.6553				49.3153	47.0588
			48.9796	48				50.7044	51.4289
			63.7166	48.6488				52.5546	52.1739
			51.4289	53.7312				51.7987	66.6664
			49.6549	49.3149				52.5546	53.3333
			66.6667	49.6553				52.9413	53.7312
			53.3333
			49.3153
		Stance Time %	Samples Left	Samples Right			Stance Time %	Samples Left	Samples Right
			61.2678	61.2678				58.2192	69.2816
			61.9045	61.9045				60.5638	69.2858
			48.672	48.672				61.3137	65.2174
			60.7143	60.7143				60.4318	58.3331
			59.9997	59.9997				59.1239	67.4071
			48.1478	48.1478				58.8231	67.9099
			60.7404	60.7404
			60.7404	59.5894
		SJ04 Control					SJ04 Roliner
		Vertical GRF 1st Peak	Samples Left	Samples Right			Vertical GRF 1st Peak	Samples Left	Samples Right
			11.8851	12.4093				14.144	12.1548
			5.56248	12.4302				13.5223	12.1865
			10.8944	11.8461				11.5728	11.8715
			11.2801	12.0518				11.5728	11.8715
			11.6974	11.9211				11.5728	11.8715
			11.3657	11.6062				14.2132	12.3218
		Vertical GRF 2nd Peak	Samples Left	Samples Right			Vertical GRF 2nd Peak	Samples Left	Samples Right
			10.4409	11.0479				11.1528	7.87761
			8.99602	10.8341				10.9668	10.8769
			10.2287	10.9533				10.2359	10.6998
			10.1034	10.5878				10.2359	10.6998
			10.4438	10.3323				10.2359	10.6998
			9.73229	10.7467				10.8538	10.739
			53.8577
		Cadence	Samples Left	Samples Right			Cadence	Samples Left	Samples Right
			56.7489	53.4817				54.805	52.5546
			53.2841	50.9286				56.0852	64.9379
			52.9413	54.5455				55.3848	57.0863
			52.5546	50.438				48.8548	49.1465
			52.9413	54.442				53.0879	52.5068
			52.5546	50.5706				52.8923	52.5546
			55.9764	51.1998				53.7317	55.76
			53.3333	51.7983				52.3158
			54.7011					52.0327
			55.2252					55.9769
			52.1739					55.814
		Stance Time %	Samples Left	Samples Right			Stance Time %	Samples Left	Samples Right
			58.3246	66.1096				56.7077	65.6932
			58.0015	61.1848				59.9804	55.0165
			62.3164	65.53				61.538	66.7986
			62.7738	65.53				58.3546	69.6242
			62.3164	65.149				58.433	67.4563
			62.7738	65.1226				57.9427	69.3432
			63.0705	63.9162				61.1941	64.3759
			65.1849	61.6002				59.5816
			63.6283	64.2989				57.001
			61.3607					59.9616
			65.9417					64.3414
		SJ05 Control					SJ05 Roliner
		Vertical GRF 1st Peak	Samples Left	Samples Right			Vertical GRF 1st Peak	Samples Left	Samples Right
			11.1587	11.0657				11.9149	11.3107
			11.7867	11.2916				11.0212	11.3681
			10.9264	10.7003				11.0694	10.5218
			11.2575	10.209
			11.0509	10.3209
		Vertical GRF 2nd Peak	Samples Left	Samples Right			Vertical GRF 2nd Peak	Samples Left	Samples Right
			10.4318	11.4308				10.7112	10.8292
			10.2293	11.0069				10.7641	10.3304
			10.4004	10.9625				10.1012	9.82556
			10.673	8.14226
			10.5301	10.9733
		Cadence	Samples Left	Samples Right			Cadence	Samples Left	Samples Right
			51.8919	52.6025				52.9409	52.5546
				52.651				53.7312	54.5455
				52.651				52.5068	52.9413
				55.814					55.0141
				52.1739
		Stance Time %	Samples Left	Samples Right			Stance Time %	Samples Left	Samples Right
			63.0634	64.5661				62.5002	66.4229
				63.254				61.9404	66.6664
				64.7168				57.5203	64.7058
				60.4651					64.1831
				64.4017
		SJ06 Control					SJ06 Roliner
		Vertical GRF 1st Peak	Samples Left	Samples Right			Vertical GRF 1st Peak	Samples Left	Samples Right
			11.5632	9.96348				11.7726	10.6623
			11.1368	9.93139				11.1134	10.2519
			12.6999	10.3491				12.2231	10.4923
			13.5344	10.7006				11.7882	10.853
			12.9542	10.0021				11.4242	11.1231
			10.7478	10.603				11.4284	10.9613
		Vertical GRF 2nd Peak	Samples Left	Samples Right			Vertical GRF 2nd Peak	Samples Left	Samples Right
			10.0025	9.95136				11.0256	9.8193
			10.2186	9.80228				11.0923	9.59598
			10.6468	10.2951				11.3239	9.81745
			11.135	10.5589				10.3195	10.0122
			10.0603	9.80517				11.0978	9.75192
			10.4383	10.5797				11.2718	9.66927
		Cadence	Samples Left	Samples Right			Cadence	Samples Left	Samples Right
			47.8404	47.4076				50.4817	52.3633
			51.2908	48.6074				50.5263	50.1744
			54.9622	51.4748				49.0216	49.0212
			51.1091	51.3826				50.8832	50.3056
			51.4284	49.0632				45.3186	50.749
			51.3369	52.459				50.6598	49.9567
			52.1268	53.6817					54.3395
			51.3369	50.7485					49.4845
				50.9286					53.2344
				52.6986					53.0387
				53.7818					51.1998
				51.3826					51.6596
		Stance Time %	Samples Left	Samples Right			Stance Time %	Samples Left	Samples Right
			69.3518	56.626				68.9748	55.273
			66.3404	58.9875				67.1048	58.188
			68.7027	58.6237				66.2127	57.1914
			68.234	57.5383				66.0778	58.8643
			67.8572	56.5586				58.7722	56.3872
			66.0432	58.6527				67.3708	58.8898
			68.326	57.409					57.3589
			65.5076	57.4448					58.5047
				56.5876					56.1925
				57.7313					58.9313
				57.516					56.8889
				57.0921					55.7846

## Sheet: Figure 6c Utility
					PEQ Utility Summary
							PEQ Standard			PEQ Roliner			Delta Δ
					SJ01		0.744845			0.698092			-0.046753
					SJ02		0.473582			0.746134			0.272552
					SJ03		0.89974			0.905599			0.00585938
					SJ03(2nd)		0.720207			N/A					N/A
					SJ04		0.130859			0.65455			0.523691
					SJ04(2nd)		0.156586			0.604818			0.448232
					SJ05		0.527995			0.869624			0.341629
					SJ06		0.666667			0.866758			0.200092
					SJ07		0.939516					N/A			N/A
					SJ08		0.65728			N/A					N/A
					Average		0.591728			0.763654			0.249329
					StD		0.275975			0.118143			0.21341
					Utility (Standard)
					Question #		1			2			3			4			5			6			7			8			Score
					Parameter		N	D	S	N	D	S	N	D	S	N	D	S	N	D	S	N	D	S	N	D	S	N	D	S
					SJ01		75.5	97	0.778351	36	97	0.371134	92.5	97	0.953608	72.5	97	0.747423	91.5	97	0.943299	55	97	0.56701	62.5	97	0.64433	92.5	97	0.953608	0.744845
					SJ02		44	97	0.453608	50	97	0.515464	49	97	0.505155	58	97	0.597938	45	97	0.463918	18.5	97	0.190722	41.5	97	0.427835	61.5	97	0.634021	0.473582
					SJ03		87.5	96	0.911458	87.5	96	0.911458	87	96	0.90625	87	96	0.90625	87.5	96	0.911458	88.5	96	0.921875	83	96	0.864583	83	96	0.864583	0.89974
					SJ03(2nd)		65.5	96.5	0.678756	84	96.5	0.870466	83	96.5	0.860104	54	96.5	0.559585	63.5	96.5	0.658031	53.5	96.5	0.554404	66.5	96.5	0.689119	86	96.5	0.891192	0.720207
					SJ04		15	96	0.15625	12	96	0.125	18.5	96	0.192708	3	96	0.03125	12.5	96	0.130208	17.5	96	0.182292	7	96	0.0729167	15	96	0.15625	0.130859
					SJ04(2nd)		9	93	0.0967742	6.5	93	0.0698925	23	93	0.247312	2	93	0.0215054	31	93	0.333333	22	93	0.236559	11	93	0.11828	12	93	0.129032	0.156586
					SJ05		39	96	0.40625	67	96	0.697917	60	96	0.625	48	96	0.5	58	96	0.604167	65	96	0.677083	32.5	96	0.338542	36	96	0.375	0.527995
					SJ06		29	96	0.302083	69	96	0.71875	74	96	0.770833	93	96	0.96875	69	96	0.71875	37	96	0.385417	66	96	0.6875	75	96	0.78125	0.666667
					SJ07		88	93	0.946237	92	93	0.989247	84	93	0.903226	92	93	0.989247	93	93	1	85	93	0.913978	74	93	0.795699	91	93	0.978495	0.939516
					SJ08		44.5	91	0.489011	64	91	0.703297	46	91	0.505495	61	91	0.67033	84	91	0.923077	71	91	0.78022	43	91	0.472527	65	91	0.714286	0.65728
					Average				0.521878			0.597263			0.646969			0.599228			0.668624			0.540956			0.511133			0.647772	0.591728
					StD				0.298898			0.32009			0.277765			0.346045			0.290587			0.284612			0.273052			0.319147	0.275975
					Utility (Roliner)
					Question #		1			2			3			4			5			6			7			8			Score
					Parameter		N	D	S	N	D	S	N	D	S	N	D	S	N	D	S	N	D	S	N	D	S	N	D	S
					SJ01		87.5	97	0.902062	48	96.5	0.497409	91	96	0.947917	59	96	0.614583	73.5	96	0.765625	48	98	0.489796	61.5	98	0.627551	72.5	98	0.739796	0.698092
					SJ02		83.5	97	0.860825	75	97	0.773196	76.5	97	0.78866	77	97	0.793814	82.5	97	0.850515	56	97	0.57732	66	97	0.680412	62.5	97	0.64433	0.746134
					SJ03		88	96	0.916667	89	96	0.927083	93	96	0.96875	83	96	0.864583	87	96	0.90625	84.5	96	0.880208	87	96	0.90625	84	96	0.875	0.905599
					SJ03(2nd)		N/A	N/A	N/A	N/A	N/A	N/A	N/A	N/A	N/A	N/A	N/A	N/A	N/A	N/A	N/A	N/A	N/A	N/A	N/A	N/A	N/A	N/A	N/A	N/A	N/A
					SJ04		76	95	0.8	75	95	0.789474	73	95	0.768421	59.5	95	0.626316	67.5	95	0.710526	59	96	0.614583	52	96	0.541667	37	96	0.385417	0.65455
					SJ04(2nd)		69.5	96	0.723958	55	96	0.572917	80	96	0.833333	51	96	0.53125	54.5	96	0.567708	53.5	96	0.557292	70	96	0.729167	31	96	0.322917	0.604818
					SJ05		76	93	0.817204	79	93	0.849462	82	93	0.88172	70	93	0.752688	89	93	0.956989	87	93	0.935484	85	93	0.913978	79	93	0.849462	0.869624
					SJ06		60	91	0.659341	91	91	1	63	91	0.692308	73	91	0.802198	91	91	1	87	91	0.956044	85	91	0.934066	81	91	0.89011	0.866758
					SJ07		N/A	N/A	N/A	N/A	N/A	N/A	N/A	N/A	N/A	N/A	N/A	N/A	N/A	N/A	N/A	N/A	N/A	N/A	N/A	N/A	N/A	N/A	N/A	N/A	N/A
					SJ08		N/A	N/A	N/A	N/A	N/A	N/A	N/A	N/A	N/A	N/A	N/A	N/A	N/A	N/A	N/A	N/A	N/A	N/A	N/A	N/A	N/A	N/A	N/A	N/A	N/A
					Average				0.811437			0.772792			0.840158			0.712205			0.822516			0.715818			0.76187			0.672433	0.763654
					StD				0.0936974			0.181371			0.0996492			0.121976			0.151704			0.199429			0.156987			0.234387	0.118143

## Sheet: Figure 6c Ambulation
					PEQ Ambulation Summary
							PEQ Standard			PEQ Roliner			Delta Δ
					SJ01		0.487577			0.469337			-0.0182397
					SJ02		0.443299			0.865979			0.42268
					SJ03		0.912109			0.909505			-0.00260417
					SJ03(2nd)		0.63601			N/A					N/A
					SJ04		0.239583			0.723307			0.483724
					SJ04(2nd)		0.136425			0.580078			0.443653
					SJ05		0.648438			0.907258			0.258821
					SJ06		0.80599			0.820055			0.0140654
					SJ07		0.928763			N/A					N/A
					SJ08		0.517857			N/A					N/A
					Average		0.575605			0.753646			0.228871
					StD		0.26549			0.171656			0.227423
					Ambulation (Standard)
					Question #		17			18			19			20			21			22			23			24			Score
					Parameter		N	D	S	N	D	S	N	D	S	N	D	S	N	D	S	N	D	S	N	D	S	N	D	S
					SJ01		78	98.5	0.791878	88.5	98.5	0.898477	12.5	98.5	0.126904	13	98.5	0.13198	54.5	99	0.550505	44.5	99.5	0.447236	89	97.5	0.912821	4	98	0.0408163	0.487577
					SJ02		45.5	97	0.469072	41.5	97	0.427835	41.5	97	0.427835	56.5	97	0.582474	37.5	97	0.386598	38	97	0.391753	54.5	97	0.561856	29	97	0.298969	0.443299
					SJ03		86.5	96	0.901042	87.5	96	0.911458	89	96	0.927083	87	96	0.90625	87	96	0.90625	87	96	0.90625	88	96	0.916667	88.5	96	0.921875	0.912109
					SJ03(2nd)		86	96.5	0.891192	64.5	96.5	0.668394	65	96.5	0.673575	62	96.5	0.642487	37.5	96.5	0.388601	27	96.5	0.279793	83	96.5	0.860104	66	96.5	0.683938	0.63601
					SJ04		29	96	0.302083	17	96	0.177083	21	96	0.21875	27	96	0.28125	27	96	0.28125	25	96	0.260417	24	96	0.25	14	96	0.145833	0.239583
					SJ04(2nd)		18	93	0.193548	5	93	0.0537634	5	93	0.0537634	13	93	0.139785	16.5	93	0.177419	15.5	93	0.166667	13.5	93	0.145161	15	93	0.16129	0.136425
					SJ05		65	96	0.677083	66	96	0.6875	69.5	96	0.723958	74.5	96	0.776042	75.5	96	0.786458	45.5	96	0.473958	63	96	0.65625	39	96	0.40625	0.648438
					SJ06		92	96	0.958333	75	96	0.78125	6	96	0.0625	92	96	0.958333	84	96	0.875	94	96	0.979167	84	96	0.875	92	96	0.958333	0.80599
					SJ07		92	93	0.989247	81	93	0.870968	88	93	0.946237	86	93	0.924731	92	93	0.989247	80	93	0.860215	92	93	0.989247	80	93	0.860215	0.928763
					SJ08		72	91	0.791209	73	91	0.802198	21	91	0.230769	45	91	0.494505	48	91	0.527473	49	91	0.538462	67	91	0.736264	2	91	0.021978	0.517857
					Average				0.696469			0.627893			0.439137			0.583784			0.58688			0.530392			0.690337			0.44995	0.575605
					StD				0.281404			0.306355			0.351394			0.316524			0.285207			0.288448			0.291335			0.373467	0.26549
					Ambulation (Roliner)
					Question #		17			18			19			20			21			22			23			24			Score
					Parameter		N	D	S	N	D	S	N	D	S	N	D	S	N	D	S	N	D	S	N	D	S	N	D	S
					SJ01		72	95	0.757895	73.5	94.5	0.777778	21	94.5	0.222222	19	94.5	0.201058	59.5	95.5	0.623037	34	95	0.357895	75	94.5	0.793651	2	94.5	0.021164	0.469337
					SJ02		87	97	0.896907	94	97	0.969072	59	97	0.608247	91	97	0.938144	88.5	97	0.912371	86.5	97	0.891753	92.5	97	0.953608	73.5	97	0.757732	0.865979
					SJ03		90.5	96	0.942708	88.5	96	0.921875	89	96	0.927083	88	96	0.916667	85.5	96	0.890625	87	96	0.90625	86	96	0.895833	84	96	0.875	0.909505
					SJ03(2nd)		N/A	N/A	N/A	N/A	N/A	N/A	N/A	N/A	N/A	N/A	N/A	N/A	N/A	N/A	N/A	N/A	N/A	N/A	N/A	N/A	N/A	N/A	N/A	N/A	N/A
					SJ04		78	96	0.8125	68	96	0.708333	67	96	0.697917	69	96	0.71875	71	96	0.739583	64	96	0.666667	68.5	96	0.713542	70	96	0.729167	0.723307
					SJ04(2nd)		69.5	96	0.723958	52.5	96	0.546875	57	96	0.59375	58.5	96	0.609375	58	96	0.604167	54	96	0.5625	55	96	0.572917	41	96	0.427083	0.580078
					SJ05		87	93	0.935484	88	93	0.946237	86	93	0.924731	83	93	0.892473	83	93	0.892473	84	93	0.903226	84	93	0.903226	80	93	0.860215	0.907258
					SJ06		90	91	0.989011	90	91	0.989011	66	91	0.725275	89	91	0.978022	74	91	0.813187	90	91	0.989011	82	91	0.901099	16	91	0.175824	0.820055
					SJ07		N/A	N/A	N/A	N/A	N/A	N/A	N/A	N/A	N/A	N/A	N/A	N/A	N/A	N/A	N/A	N/A	N/A	N/A	N/A	N/A	N/A	N/A	N/A	N/A	N/A
					SJ08		N/A	N/A	N/A	N/A	N/A	N/A	N/A	N/A	N/A	N/A	N/A	N/A	N/A	N/A	N/A	N/A	N/A	N/A	N/A	N/A	N/A	N/A	N/A	N/A	N/A
					Average				0.865495			0.837026			0.671318			0.750641			0.782206			0.7539			0.819125			0.549455	0.753646
					StD				0.101261			0.165288			0.239769			0.276151			0.129529			0.231248			0.13551			0.344454	0.171656

## Sheet: Figure 6c Frustration
					PEQ Frustration Summary
							PEQ Standard			PEQ Roliner			Delta Δ
					SJ01		0.35567			0.860825			0.505155
					SJ02		0.0850515			0.958763			0.873711
					SJ03		0.953125			0.973958			0.0208333
					SJ03(2nd)		0.476684			N/A					N/A
					SJ04		0			0.84375			0.84375
					SJ04(2nd)		0			0.640625			0.640625
					SJ05		0.776042			0.935484			0.159442
					SJ06		0.84375			0.928571			0.0848214
					SJ07		0.994624					N/A			N/A
					SJ08		0.467725			N/A			N/A
					Average		0.495267			0.877425			0.446905
					StD		0.385676			0.11504			0.359594
					Frustration (Standard)
					Question #		15			16			Score
					Parameter		N	D	S	N	D	S
					SJ01		62	97	0.639175	7	97	0.0721649	0.35567
					SJ02		15	97	0.154639	1.5	97	0.0154639	0.0850515
					SJ03		87	96	0.90625	96	96	1	0.953125
					SJ03(2nd)		79.5	96.5	0.823834	12.5	96.5	0.129534	0.476684
					SJ04		0	96	0	0	96	0	0
					SJ04(2nd)		0	96	0	0	96	0	0
					SJ05		74.5	96	0.776042	74.5	96	0.776042	0.776042
					SJ06		86	96	0.895833	76	96	0.791667	0.84375
					SJ07		92	93	0.989247	93	93	1	0.994624
					SJ08		29	91	0.318681	6	91	0.0659341	0.192308
					Average				0.55037			0.38508	0.467725
					StD				0.392754			0.443807	0.467725
					Frustration (Roliner)
					Question #		15			16			Score
					Parameter		N	D	S	N	D	S
					SJ01		70	97	0.721649	97	97	1	0.860825
					SJ02		89	97	0.917526	97	97	1	0.958763
					SJ03		91	96	0.947917	96	96	1	0.973958
					SJ03(2nd)		N/A	N/A	N/A	N/A	N/A	N/A	N/A
					SJ04		66	96	0.6875	96	96	1	0.84375
					SJ04(2nd)		70	96	0.729167	53	96	0.552083	0.640625
					SJ05		87	93	0.935484	87	93	0.935484	0.935484
					SJ06		89	91	0.978022	80	91	0.879121	0.928571
					SJ07		N/A	N/A	N/A	N/A	N/A	N/A	N/A
					SJ08		N/A	N/A	N/A	N/A	N/A	N/A	N/A
					Average				0.845323			0.909527	0.877425
					StD				0.125945			0.16437	0.145157

## Sheet: Figure 6c R. Limb Health
					PEQ Residual Limb Health Summary
							PEQ Standard			PEQ Roliner			Delta Δ
					SJ01		0.790378			0.900815			0.110437
					SJ02		0.496564			0.88488			0.388316
					SJ03		0.912326			0.971354			0.0590278
					SJ03(2nd)		0.904145			N/A					N/A
					SJ04		0.47309			0.650174			0.177083
					SJ04(2nd)		0.136201			0.447917			0.311716
					SJ05		0.565104			0.9319			0.366795
					SJ06		0.920139			0.981685			0.0615461
					SJ07		0.767025					N/A			N/A
					SJ08		0.565018			N/A					N/A
					Average		0.652999			0.824103			0.210703
					StD		0.639261			0.199784			0.142917
					Residual Health (Standard)
					Question #		9			10			11			12			13			14			Score
					Parameter		N	D	S	N	D	S	N	D	S	N	D	S	N	D	S	N	D	S
					SJ01		75	97	0.773196	79	97	0.814433	65	97	0.670103	97	97	1	97	97	1	47	97	0.484536	0.790378
					SJ02		53.5	97	0.551546	80.5	97	0.829897	56.5	97	0.582474	4.5	97	0.0463918	90.5	97	0.93299	3.5	97	0.0360825	0.496564
					SJ03		70.5	96	0.734375	92.5	96	0.963542	96	96	1	87.5	96	0.911458	83	96	0.864583	96	96	1	0.912326
					SJ03(2nd)		68	96.5	0.704663	96.5	96.5	1	96.5	96.5	1	83	96.5	0.860104	83	96.5	0.860104	96.5	96.5	1	0.904145
					SJ04		2	96	0.0208333	14	96	0.145833	63.5	96	0.661458	96	96	1	1	96	0.0104167	96	96	1	0.47309
					SJ04(2nd)		2	93	0.0215054	2	93	0.0215054	57	93	0.612903	6	93	0.0645161	6	93	0.0645161	3	93	0.0322581	0.136201
					SJ05		21.5	96	0.223958	33	96	0.34375	35	96	0.364583	61	96	0.635417	91	96	0.947917	84	96	0.875	0.565104
					SJ06		57	96	0.59375	95	96	0.989583	94	96	0.979167	95	96	0.989583	95	96	0.989583	94	96	0.979167	0.920139
					SJ07		66	93	0.709677	64	93	0.688172	88	93	0.946237	55	93	0.591398	93	93	1	62	93	0.666667	0.767025
					SJ08		11	91	0.120879	89	91	0.978022	88	91	0.967033	25	91	0.274725	77	91	0.846154	18.5	91	0.203297	0.565018
					Average				0.445438			0.677474			0.778396			0.637359			0.751626			0.627701	0.652999
					StD				0.311909			0.371186			0.227229			0.383382			0.380993			0.409227	0.252311
					Residual Health (Roliner)
					Question #		9			10			11			12			13			14			Score
					Parameter		N	D	S	N	D	S	N	D	S	N	D	S	N	D	S	N	D	S
					SJ01		83.5	98.5	0.847716	95.5	98.5	0.969543	89	97	0.917526	65	97	0.670103	97	97	1	97	97	1	0.900815
					SJ02		85	97	0.876289	94.5	97	0.974227	73.5	97	0.757732	68	97	0.701031	97	97	1	97	97	1	0.88488
					SJ03		79.5	96	0.828125	96	96	1	96	96	1	96	96	1	96	96	1	96	96	1	0.971354
					SJ03(2nd)		N/A	N/A	N/A	N/A	N/A	N/A	N/A	N/A	N/A	N/A	N/A	N/A	N/A	N/A	N/A	N/A	N/A	N/A	N/A
					SJ04		15	96	0.15625	12.5	96	0.130208	59	96	0.614583	96	96	1	96	96	1	96	96	1	0.650174
					SJ04(2nd)		48	96	0.5	47	96	0.489583	26	96	0.270833	45	96	0.46875	45	96	0.46875	47	96	0.489583	0.447917
					SJ05		87	93	0.935484	87	93	0.935484	87	93	0.935484	81	93	0.870968	90	93	0.967742	88	93	0.946237	0.9319
					SJ06		88	91	0.967033	89	91	0.978022	90	91	0.989011	90	91	0.989011	90	91	0.989011	89	91	0.978022	0.981685
							N/A	N/A	N/A	N/A	N/A	N/A	N/A	N/A	N/A	N/A	N/A	N/A	N/A	N/A	N/A	N/A	N/A	N/A	N/A
					SJ08		N/A	N/A	N/A	N/A	N/A	N/A	N/A	N/A	N/A	N/A	N/A	N/A	N/A	N/A	N/A	N/A	N/A	N/A	N/A
					Average				0.730128			0.782438			0.783596			0.814266			0.917929			0.916263	0.824103
					StD				0.295912			0.3396			0.265265			0.206451			0.198426			0.189216	0.199784

## Sheet: Figure S3
0 psi		10 psi		15 psi		PU
Strain	Stress	Strain	Stress	Strain	Stress	Strain	Stress
0	0	1.41243e-05	-0.069662	0	-0.0348287	0	0.00696759
0	1.33128e-05	1.41243e-05	-0.0626944	0	-0.0348287	0	0.0139352
5.64972e-05	0.0139086	0.000112994	-0.0487593	1.41243e-05	-0.0278657	5.64972e-05	0.0208981
0.000437124	0.0278657	0.000480226	-0.0348287	0.000353107	-0.0208981	0.000423729	0.0208981
0.00102956	0.0278125	0.00110169	-0.0348333	0.000946328	0	0.00107345	0.0278657
0.00180535	7.11495e-05	0.00182203	-0.0975231	0.00169492	-0.0209028	0.00183616	0.0348287
0.00258183	0.0278657	0.00261299	-0.125389	0.0025	-0.0278657	0.00264124	0.0209028
0.00340037	0.00696759	0.00341808	-0.0208981	0.00331921	-0.0417917	0.00346045	0.0278657
0.00424688	0.0070741	0.00423729	-0.0348333	0.00416667	-0.0766296	0.00432203	0.0139352
0.00509401	0.0345892	0.00508475	-0.069662	0.00501412	4.62963e-06	0.00518362	0.0278657
0.00596891	0.0348287	0.00594633	-0.0487639	0.00590395	-0.0348333	0.00607345	0.0417963
0.00685817	0.0348287	0.00683616	-0.0557269	0.00677966	-0.0278657	0.00696328	0.0348287
0.00776156	0.0348287	0.00771186	-0.0626944	0.00769774	-0.0278657	0.00786723	0.0417917
0.00867872	0.0348287	0.00861582	-0.0626944	0.00864407	-0.0209028	0.00881356	0.0487593
0.00961033	0.0417917	0.00954802	-0.0487639	0.00956215	-0.0209028	0.00974576	0.0417917
0.0105561	0.0485596	0.0104802	-0.0557315	0.0105226	-0.0348287	0.010678	0.0487593
0.0115014	0.0487593	0.0114266	-0.0487639	0.0114831	-0.0209028	0.0116667	0.0557269
0.0124894	0.0557269	0.012387	-0.0557315	0.0124576	-0.0278657	0.0126271	0.0557269
0.013477	0.0487593	0.0133757	-0.0417963	0.0134322	-0.0209028	0.0136299	0.0557269
0.0144515	0.0557269	0.0143503	-0.0487639	0.014435	-0.0278657	0.0146328	0.069662
0.0154673	0.0624282	0.0153531	-0.0487639	0.015452	-0.0209028	0.0156215	0.069662
0.01647	0.069662	0.0163418	-0.0487639	0.0164689	-0.0278657	0.0166384	0.0766296
0.0174993	0.069662	0.0173729	-0.0348287	0.0175	-0.0209028	0.0176977	0.069662
0.0185303	0.0766296	0.0184181	-0.0487639	0.0185311	-0.0278657	0.0187147	0.0766296
0.0195883	0.0766296	0.019435	-0.0348287	0.0195763	-0.0209028	0.019774	0.0766296
0.020647	0.0835972	0.0204944	-0.0348287	0.0206497	-0.0209028	0.0208192	0.0835926
0.0217056	0.0835972	0.0215395	-0.0348287	0.021709	-0.0209028	0.0218927	0.0905602
0.0227784	0.090201	0.022613	-0.0348287	0.0227825	-0.0139352	0.022952	0.0905602
0.023837	0.0975231	0.0237006	-0.0278611	0.0238559	-0.0209028	0.0240395	0.0905602
0.0249373	0.0975231	0.024774	-0.0278611	0.0249576	-0.0139352	0.0251271	0.0975231
0.0260383	0.0975231	0.0258757	-0.0348287	0.0260452	-0.0139352	0.0262288	0.0975231
0.0271534	0.104486	0.0269774	-0.0278611	0.027161	-0.0139352	0.0273446	0.0975231
0.0282685	0.104065	0.0280932	-0.0348287	0.0282486	-0.0139352	0.0284463	0.104491
0.0293969	0.111454	0.0291949	-0.0278611	0.0293785	-0.0139352	0.0295763	0.104491
0.030527	0.104939	0.030339	-0.0208981	0.0305085	-0.0139352	0.0306921	0.111454
0.0316553	0.110988	0.0314548	-0.0208935	0.0316525	-0.0139352	0.0318362	0.104491
0.0327855	0.118421	0.0325989	-0.0139306	0.0327966	-0.00696759	0.0329661	0.111454
0.033942	0.125389	0.0337429	-0.00696759	0.0339407	-0.0139352	0.0341102	0.118421
0.0351125	0.111454	0.034887	-0.00696759	0.0350989	-0.00696759	0.0352825	0.118421
0.036271	0.131837	0.0360593	-0.00696759	0.0362571	-0.00696759	0.0364407	0.125389
0.0374285	0.125389	0.0372175	-4.62963e-06	0.0374153	-0.0139352	0.0375989	0.125389
0.0386131	0.125935	0.038404	-4.62963e-06	0.0386017	0	0.0387853	0.125389
0.0397988	0.131797	0.0395763	0.00696296	0.0397881	-0.00696759	0.0399718	0.125389
0.0409715	0.132356	0.0407768	0.00696296	0.0409605	0	0.0411441	0.132356
0.0421831	0.146292	0.0419492	0.0139306	0.042161	0.00696759	0.0423446	0.139319
0.043357	0.139324	0.0431497	0.0208981	0.0433475	0	0.0435452	0.139324
0.0445826	0.146292	0.0443644	0.0139306	0.044548	0	0.0447599	0.139319
0.0457978	0.146292	0.0455791	0.0278657	0.0457627	0.00696296	0.0459605	0.146287
0.0469963	0.159579	0.0467797	0.0208981	0.0469915	0	0.0471751	0.139319
0.0482244	0.146944	0.0480085	0.0418009	0.0481921	0.0139306	0.0483898	0.146287
0.0494396	0.166515	0.0492232	0.0278657	0.0494209	0.0139306	0.0496328	0.153255
0.0506663	0.167181	0.0504661	0.0418009	0.0506497	0.0139306	0.0508475	0.153255
0.0519085	0.167181	0.0516808	0.0278657	0.0518927	0.0139306	0.0520904	0.160222
0.0531506	0.167181	0.0529237	0.0487639	0.0531356	0.0208981	0.0533333	0.160222
0.0543928	0.180397	0.0541667	0.0487639	0.0543785	0.00696296	0.0545763	0.160222
0.0556476	0.17488	0.0553955	0.0487639	0.0556073	0.0208981	0.0558333	0.160222
0.0568912	0.174148	0.0566667	0.0487639	0.0568644	0.0139306	0.0570621	0.160222
0.0581601	0.173389	0.0578955	0.0557269	0.0581356	0.0208981	0.0583333	0.167185
0.0594304	0.195051	0.0591667	0.0557269	0.0593927	0.0208981	0.0596045	0.160222
0.0606867	0.181116	0.0604237	0.0696574	0.0606497	0.0208981	0.0608757	0.16719
0.0619571	0.195051	0.0616808	0.0557269	0.061935	0.0278657	0.0621469	0.160222
0.063215	0.195051	0.0629379	0.0696574	0.0632203	0.0278657	0.0634181	0.174148
0.0644962	0.202019	0.064209	0.0557269	0.0644915	0.0278611	0.0646893	0.174153
0.0657682	0.20118	0.0654802	0.0835926	0.0657627	0.0278657	0.0659605	0.174153
0.0670386	0.195903	0.0667655	0.0696574	0.067048	0.0278657	0.0672599	0.181116
0.0683231	0.215084	0.0680226	0.076625	0.0683475	0.0417963	0.0685452	0.188079
0.0696199	0.208986	0.069322	0.0835926	0.0696328	0.0348287	0.0698164	0.181116
0.0709185	0.215949	0.0706073	0.0835926	0.0709463	0.0348287	0.0711299	0.195046
0.0722048	0.215949	0.0718785	0.0905602	0.0722458	0.0348287	0.0724294	0.188083
0.0735016	0.215949	0.073178	0.0905602	0.0735311	0.0417963	0.0737429	0.188079
0.074788	0.215949	0.0744633	0.0905602	0.0748305	0.0417963	0.0750141	0.195051
0.0760847	0.222912	0.0757768	0.0975231	0.0761441	0.0557315	0.0763277	0.195046
0.0774096	0.235885	0.077048	0.0975278	0.0774576	0.0487639	0.0776412	0.195046
0.0787121	0.236843	0.0783616	0.111458	0.0787712	0.0557315	0.0789548	0.202014
0.0800208	0.22988	0.079661	0.104491	0.0800989	0.0557315	0.0802542	0.208981
0.0813376	0.236843	0.0809746	0.104491	0.0813983	0.0557269	0.0815678	0.195046
0.0826342	0.236843	0.082274	0.111458	0.0827401	0.0557315	0.0828955	0.215949
0.0839589	0.236843	0.0835876	0.111458	0.0840537	0.0557315	0.0841949	0.195046
0.0852737	0.24381	0.084887	0.111458	0.0853814	0.0557315	0.0855367	0.215949
0.0865984	0.249726	0.0862147	0.111458	0.086709	0.0626944	0.0868503	0.215949
0.0879274	0.244875	0.0875565	0.125389	0.0880226	0.0626944	0.0881921	0.208981
0.0892401	0.256667	0.0888559	0.125389	0.0893785	0.0696574	0.0895198	0.208981
0.0905789	0.251869	0.0901836	0.118421	0.0907203	0.0696574	0.0908616	0.229884
0.091908	0.25664	0.0915113	0.132352	0.0920339	0.069662	0.0921751	0.215949
0.0932467	0.264708	0.092839	0.132352	0.0933898	0.076625	0.0935311	0.236847
0.0945876	0.264713	0.0941808	0.132352	0.0947316	0.076625	0.0948446	0.222917
0.0959286	0.271676	0.0955085	0.132352	0.0960593	0.0835926	0.0962006	0.229884
0.0972695	0.277485	0.0968503	0.139319	0.0974011	0.0835926	0.0975282	0.229884
0.0986128	0.272847	0.0981921	0.132352	0.0987571	0.076625	0.0988842	0.236847
0.0999655	0.277459	0.0995339	0.146287	0.100085	0.0835926	0.100212	0.236847
0.101295	0.272874	0.10089	0.139319	0.101455	0.0835926	0.101554	0.229884
0.102633	0.277432	0.102232	0.153255	0.102797	0.0835926	0.10291	0.24381
0.104002	0.285606	0.103588	0.153255	0.104138	0.0905602	0.104237	0.236847
0.105358	0.285611	0.104929	0.153255	0.105494	0.0975231	0.105593	0.24381
0.106713	0.292574	0.106271	0.153255	0.10685	0.0905602	0.106935	0.250773
0.108068	0.285611	0.107641	0.153255	0.10822	0.0975231	0.108291	0.250773
0.109423	0.292574	0.108983	0.160222	0.109548	0.104491	0.109647	0.250773
0.110778	0.298247	0.110367	0.167185	0.110904	0.104491	0.111003	0.250773
0.112161	0.293878	0.111723	0.174153	0.11226	0.104491	0.112359	0.257741
0.113516	0.305188	0.113093	0.167185	0.113616	0.104491	0.113729	0.250773
0.114871	0.299537	0.114449	0.174153	0.114972	0.111458	0.115071	0.250773
0.116226	0.313472	0.115805	0.181116	0.116342	0.104491	0.116441	0.264708
0.117596	0.313472	0.117175	0.174153	0.117712	0.118426	0.117797	0.250773
0.118965	0.313472	0.118559	0.181116	0.119054	0.111454	0.119153	0.264708
0.120334	0.32044	0.119915	0.181116	0.120438	0.118426	0.120523	0.264708
0.121703	0.313472	0.121314	0.188083	0.12178	0.125389	0.121879	0.264708
0.123072	0.325996	0.122655	0.181116	0.12315	0.125389	0.123249	0.264708
0.124453	0.327403	0.124054	0.188083	0.124534	0.118426	0.124619	0.271676
0.125825	0.328841	0.12541	0.18112	0.12589	0.125389	0.125975	0.264708
0.127194	0.332919	0.12678	0.195046	0.127274	0.125389	0.127359	0.271676
0.128563	0.33437	0.128164	0.195046	0.12863	0.125389	0.128743	0.271676
0.129944	0.32888	0.129534	0.195046	0.130014	0.132356	0.130099	0.278644
0.13133	0.332879	0.130918	0.195046	0.131384	0.118426	0.131497	0.278644
0.132699	0.33437	0.132316	0.202014	0.132768	0.139319	0.132853	0.271676
0.134079	0.341338	0.133686	0.202014	0.134138	0.139319	0.134237	0.292579
0.135477	0.348301	0.135056	0.195046	0.135523	0.146287	0.135607	0.278644
0.136849	0.348301	0.136455	0.208981	0.136893	0.146287	0.136992	0.278644
0.138218	0.355269	0.137839	0.202014	0.138277	0.139324	0.13839	0.292579
0.139612	0.353698	0.139209	0.222917	0.139647	0.146287	0.139746	0.285611
0.140985	0.355269	0.140593	0.208981	0.141045	0.146287	0.141144	0.285611
0.142365	0.355269	0.142006	0.215949	0.142444	0.146287	0.142528	0.292579
0.143748	0.369204	0.143362	0.222912	0.143814	0.146287	0.143898	0.292579
0.145146	0.362236	0.14476	0.208981	0.145226	0.146287	0.145297	0.292579
0.146518	0.362236	0.146116	0.22988	0.14661	0.153255	0.146695	0.285611
0.147912	0.369204	0.147514	0.22988	0.147994	0.153255	0.148079	0.306505
0.149295	0.362236	0.148898	0.236847	0.149364	0.153255	0.149477	0.285611
0.150679	0.381458	0.150282	0.222917	0.150763	0.167185	0.150847	0.306505
0.152065	0.370893	0.151667	0.236847	0.152161	0.167185	0.152246	0.292579
0.153456	0.381427	0.153051	0.22988	0.153573	0.167185	0.153644	0.299542
0.154846	0.383134	0.154435	0.222917	0.154944	0.174153	0.155028	0.292579
0.156226	0.390097	0.155819	0.24381	0.156356	0.167185	0.156427	0.313468
0.157609	0.390097	0.157189	0.22988	0.15774	0.167185	0.157811	0.299542
0.159007	0.390097	0.158588	0.250778	0.159138	0.167185	0.159209	0.306505
0.16039	0.397065	0.159972	0.24381	0.160537	0.174153	0.160607	0.313468
0.161773	0.390097	0.161356	0.236847	0.161935	0.181116	0.162006	0.313468
0.163171	0.404028	0.16274	0.250773	0.163347	0.167185	0.16339	0.306505
0.164568	0.404032	0.164124	0.24381	0.164746	0.188083	0.164802	0.313468
0.165966	0.410995	0.165494	0.243815	0.16613	0.181116	0.166186	0.320435
0.167349	0.404032	0.166907	0.250778	0.167556	0.188083	0.167599	0.320435
0.168732	0.416112	0.168291	0.250778	0.168955	0.188083	0.168969	0.313468
0.17013	0.417963	0.169689	0.24381	0.170339	0.188083	0.170367	0.320435
0.171537	0.417963	0.171059	0.264708	0.171751	0.188083	0.171766	0.327403
0.172914	0.417963	0.172458	0.278644	0.173136	0.188083	0.173178	0.320435
0.174318	0.424931	0.173842	0.250778	0.174534	0.195046	0.174576	0.320435
0.175733	0.431894	0.175254	0.264708	0.17596	0.188083	0.175975	0.33437
0.177106	0.424931	0.176638	0.271676	0.177359	0.195046	0.177359	0.327403
0.178524	0.431894	0.178051	0.264708	0.178757	0.208981	0.178771	0.33437
0.179911	0.429941	0.179449	0.264708	0.180155	0.202014	0.180155	0.327403
0.181309	0.438861	0.180847	0.278644	0.18154	0.208981	0.181554	0.341338
0.182716	0.438861	0.182232	0.271676	0.182966	0.202014	0.182966	0.33437
0.184122	0.445829	0.18363	0.271676	0.18435	0.208981	0.184364	0.341338
0.185515	0.440871	0.185028	0.278644	0.185763	0.208981	0.185763	0.33437
0.186923	0.448746	0.186427	0.285611	0.187147	0.215949	0.187161	0.33437
0.188324	0.454832	0.187825	0.285611	0.188559	0.208981	0.188559	0.341338
0.189722	0.45771	0.189251	0.285611	0.189972	0.208981	0.189972	0.348306
0.191133	0.454858	0.190664	0.292574	0.19137	0.208981	0.191356	0.348306
0.192531	0.464647	0.192062	0.285611	0.192754	0.215949	0.192754	0.348306
0.193942	0.459759	0.19346	0.285611	0.194153	0.222912	0.194181	0.33437
0.19534	0.466722	0.194873	0.292574	0.195579	0.215949	0.195551	0.348301
0.196751	0.466722	0.196271	0.299542	0.196963	0.222912	0.196935	0.348306
0.198148	0.466722	0.197698	0.285611	0.198362	0.222912	0.198362	0.355273
0.19956	0.466722	0.199096	0.292574	0.199774	0.22988	0.199746	0.348306
0.200967	0.478501	0.200523	0.299537	0.201172	0.222917	0.201158	0.348306
0.202359	0.480657	0.201907	0.292574	0.202571	0.22988	0.202542	0.362236
0.203766	0.475873	0.203347	0.299537	0.203983	0.236847	0.203941	0.355273
0.205178	0.485428	0.204732	0.306505	0.205367	0.22988	0.205353	0.355273
0.206575	0.480657	0.206144	0.299537	0.206751	0.236847	0.206751	0.362236
0.207987	0.480657	0.207556	0.306505	0.208164	0.236847	0.20815	0.355273
0.209398	0.480657	0.208983	0.306505	0.209562	0.243815	0.209576	0.362236
0.21082	0.487625	0.210381	0.306505	0.21096	0.236847	0.210946	0.362236
0.212226	0.487625	0.211808	0.306505	0.212373	0.236847	0.212387	0.362236
0.213628	0.487625	0.213206	0.32044	0.213771	0.236847	0.213771	0.369199
0.215035	0.487625	0.214619	0.306505	0.215184	0.24381	0.215155	0.376162
0.216428	0.50622	0.216045	0.32044	0.216582	0.243815	0.216596	0.362236
0.217835	0.496904	0.217444	0.32044	0.21798	0.250778	0.217994	0.369199
0.219251	0.506193	0.218856	0.313472	0.219393	0.24381	0.219407	0.369199
0.220648	0.501556	0.220282	0.32044	0.220791	0.250778	0.220805	0.369199
0.22206	0.508523	0.221695	0.327403	0.222203	0.257741	0.222203	0.369199
0.223486	0.501556	0.223107	0.32044	0.223602	0.250778	0.22363	0.376162
0.224869	0.501556	0.224506	0.327407	0.225028	0.257741	0.225042	0.376162
0.22628	0.508523	0.225904	0.327403	0.226427	0.257741	0.226441	0.38313
0.227687	0.513078	0.227331	0.334375	0.227839	0.257741	0.227867	0.38313
0.229103	0.510944	0.228729	0.327403	0.229237	0.257741	0.229266	0.38313
0.230501	0.515491	0.230155	0.341338	0.23065	0.264708	0.230678	0.38313
0.231922	0.513038	0.231554	0.341338	0.232048	0.264708	0.23209	0.376167
0.233324	0.522454	0.232952	0.348306	0.233475	0.264708	0.233503	0.390097
0.23475	0.522449	0.23435	0.341338	0.234887	0.264708	0.234901	0.376167
0.236119	0.522454	0.235763	0.33437	0.236299	0.271676	0.236314	0.38313
0.237544	0.522454	0.237161	0.348306	0.237712	0.271676	0.23774	0.390097
0.238951	0.522454	0.238588	0.341338	0.239124	0.271676	0.239138	0.38313
0.240353	0.526892	0.239972	0.341338	0.240537	0.271676	0.240551	0.390097
0.241751	0.531959	0.241384	0.348301	0.241949	0.271676	0.241963	0.390097
0.243157	0.522454	0.242797	0.348306	0.243347	0.278644	0.24339	0.397065
0.24456	0.533815	0.244195	0.355269	0.244774	0.271676	0.244788	0.390097
0.245971	0.531999	0.245593	0.355269	0.246201	0.285611	0.246201	0.404032
0.247378	0.540756	0.246992	0.348301	0.247585	0.278644	0.247613	0.404032
0.24878	0.536384	0.248404	0.362231	0.249011	0.278644	0.249025	0.397065
0.250192	0.543352	0.249802	0.362231	0.250424	0.285606	0.250438	0.397065
0.251598	0.543352	0.251215	0.355269	0.25185	0.278644	0.251864	0.404032
0.253009	0.543352	0.252613	0.369199	0.253249	0.292574	0.253263	0.397065
0.254412	0.543352	0.254011	0.362231	0.254661	0.278644	0.254675	0.411
0.25581	0.543352	0.255424	0.362231	0.256088	0.292574	0.256073	0.411
0.257221	0.543352	0.256836	0.369199	0.2575	0.292574	0.2575	0.411
0.258627	0.550315	0.258234	0.369199	0.258912	0.292574	0.258912	0.411
0.26003	0.550315	0.259633	0.362231	0.260325	0.299542	0.260297	0.411
0.261442	0.550319	0.261045	0.376167	0.261737	0.299542	0.261737	0.411
0.262862	0.55454	0.262444	0.369199	0.263136	0.292574	0.26315	0.411
0.264265	0.560038	0.26387	0.369199	0.264576	0.299542	0.264562	0.411
0.265685	0.557282	0.265254	0.369199	0.265975	0.306505	0.26596	0.411
0.267088	0.557282	0.266681	0.383134	0.267387	0.299542	0.267373	0.417968
0.268499	0.557282	0.268079	0.376167	0.268799	0.306509	0.268785	0.404032
0.269905	0.557282	0.269492	0.383134	0.270198	0.306509	0.270212	0.431894
0.271331	0.561428	0.270918	0.383134	0.271624	0.306505	0.27161	0.424931
0.272748	0.560118	0.272331	0.383134	0.273023	0.320435	0.273023	0.411
0.27416	0.561401	0.273743	0.383134	0.274435	0.313472	0.274435	0.424931
0.275557	0.560145	0.275155	0.383134	0.275862	0.306505	0.275847	0.424931
0.276969	0.561374	0.276568	0.383134	0.27726	0.313472	0.277246	0.417968
0.278374	0.578185	0.278008	0.383134	0.278658	0.313472	0.278644	0.431894
0.279806	0.578185	0.279407	0.397065	0.280071	0.320435	0.280071	0.424931
0.281203	0.578185	0.280819	0.390102	0.281497	0.313472	0.281469	0.431894
0.282615	0.578185	0.282218	0.397065	0.28291	0.320435	0.28291	0.431894
0.28404	0.578185	0.28363	0.397069	0.284294	0.320435	0.284294	0.424931
0.285446	0.585153	0.285056	0.390102	0.28572	0.327403	0.285706	0.431894
0.286864	0.575214	0.286455	0.404032	0.287119	0.32044	0.287119	0.438856
0.288275	0.581165	0.287881	0.390102	0.288517	0.327403	0.288531	0.438856
0.289695	0.585153	0.289294	0.404032	0.289944	0.33437	0.289944	0.438861
0.291118	0.589104	0.29072	0.397065	0.291356	0.33437	0.291342	0.431894
0.292524	0.588173	0.292119	0.404032	0.292768	0.33437	0.292754	0.431894
0.293915	0.589082	0.293545	0.404032	0.294167	0.33437	0.294167	0.445824
0.295333	0.599079	0.294958	0.404032	0.295579	0.33437	0.295579	0.431894
0.296744	0.588213	0.296398	0.410995	0.296977	0.33437	0.296992	0.445824
0.298156	0.596005	0.297797	0.417963	0.298404	0.33437	0.29839	0.445824
0.299589	0.599079	0.299209	0.410995	0.299802	0.33437	0.299802	0.438856
0.301007	0.599079	0.300621	0.397065	0.301229	0.33437	0.301229	0.452792
0.302419	0.599079	0.302034	0.417958	0.302613	0.341338	0.302627	0.445824
0.30383	0.599079	0.30346	0.410995	0.304054	0.341338	0.30404	0.445824
0.305235	0.606042	0.304873	0.410995	0.305466	0.341338	0.305452	0.452792
0.306667	0.599079	0.306314	0.424931	0.306893	0.341338	0.306864	0.445824
0.308058	0.606042	0.307712	0.410995	0.308277	0.348301	0.308277	0.452792
0.309476	0.606042	0.309124	0.424926	0.309689	0.348301	0.309703	0.452792
0.310902	0.606042	0.310551	0.424931	0.311102	0.355269	0.311102	0.459759
0.312299	0.613009	0.311963	0.417958	0.312528	0.348306	0.312542	0.452792
0.313719	0.606042	0.313376	0.424931	0.313941	0.355269	0.313941	0.452792
0.315123	0.613009	0.314788	0.424926	0.315339	0.355269	0.315353	0.459759
0.316542	0.619977	0.316201	0.431894	0.31678	0.355269	0.31678	0.452792
0.317946	0.616715	0.317613	0.424926	0.31822	0.355269	0.318192	0.466727
0.319357	0.613009	0.319011	0.431894	0.319619	0.355269	0.319619	0.459759
0.320776	0.633912	0.32041	0.424926	0.321017	0.355269	0.321031	0.452792
0.32218	0.619977	0.321836	0.431894	0.322458	0.362236	0.322444	0.459759
0.323585	0.626944	0.323249	0.438861	0.323856	0.355269	0.32387	0.466727
0.324989	0.619977	0.324661	0.431894	0.325268	0.362236	0.325282	0.473694
0.326408	0.626944	0.326059	0.452796	0.326695	0.362236	0.326695	0.459759
0.327812	0.626944	0.327458	0.438861	0.328093	0.362236	0.328107	0.473694
0.329238	0.619977	0.328884	0.445829	0.329548	0.376167	0.32952	0.473694
0.330656	0.633912	0.330297	0.452796	0.330946	0.362236	0.330946	0.459759
0.332054	0.633912	0.331695	0.452796	0.332373	0.369199	0.332359	0.473694
0.333458	0.626944	0.333093	0.445829	0.333785	0.369204	0.333771	0.473694
0.334856	0.640875	0.334492	0.445829	0.335212	0.369199	0.335169	0.473694
0.336275	0.633912	0.335918	0.459759	0.33661	0.376167	0.33661	0.473694
0.337679	0.633912	0.337316	0.445829	0.338037	0.376162	0.338008	0.466727
0.339083	0.644386	0.338729	0.459759	0.339449	0.376167	0.339435	0.473694
0.340523	0.64088	0.340155	0.452796	0.340904	0.369204	0.340847	0.480662
0.341928	0.644368	0.34154	0.466727	0.342288	0.38313	0.34226	0.473694
0.343332	0.64088	0.342952	0.452796	0.343701	0.376167	0.343686	0.480662
0.344737	0.637365	0.34435	0.47369	0.345099	0.390097	0.345085	0.480662
0.346148	0.647847	0.345777	0.452796	0.346511	0.38313	0.346497	0.480662
0.347574	0.647847	0.347175	0.47369	0.347938	0.390097	0.34791	0.480657
0.348978	0.637467	0.348616	0.459759	0.34935	0.390097	0.349322	0.480662
0.35039	0.644279	0.35	0.47369	0.350763	0.390097	0.350734	0.480662
0.351865	0.647847	0.351483	0.466727	0.352189	0.390097	0.352189	0.494588
0.35322	0.65481	0.352825	0.47369	0.353588	0.390097	0.353559	0.473694
0.354624	0.647847	0.354266	0.47369	0.355014	0.390097	0.354972	0.494588
0.356043	0.65481	0.355664	0.47369	0.356427	0.397065	0.356384	0.487625
0.357447	0.65481	0.35709	0.47369	0.357839	0.397065	0.357768	0.494588
0.358866	0.647847	0.358489	0.47369	0.359251	0.390102	0.359209	0.494588
0.360284	0.65481	0.359915	0.480657	0.360664	0.404032	0.360607	0.487625
0.361717	0.65481	0.361328	0.47369	0.36209	0.383134	0.362048	0.494588
0.363136	0.665051	0.362782	0.480657	0.363531	0.410995	0.363475	0.494588
0.364534	0.668736	0.364167	0.480657	0.364887	0.390097	0.364845	0.494588
0.365938	0.668736	0.365593	0.480657	0.366299	0.404032	0.366257	0.494588
0.367356	0.668736	0.367006	0.494588	0.367726	0.397065	0.367669	0.494588
0.368761	0.668736	0.368418	0.480657	0.369124	0.410995	0.369082	0.501556
0.370173	0.668736	0.369859	0.494588	0.370523	0.411	0.370508	0.501551
0.371584	0.668736	0.371257	0.48762	0.371949	0.417963	0.371893	0.501556
0.373016	0.675704	0.372684	0.48762	0.373362	0.404028	0.373305	0.501556
0.374456	0.668736	0.374138	0.494588	0.374788	0.417963	0.37476	0.501551
0.375841	0.675704	0.375537	0.494588	0.376172	0.417963	0.376116	0.501556
0.377244	0.675704	0.376949	0.494588	0.377571	0.424931	0.377542	0.501556
0.378656	0.678837	0.378347	0.501556	0.378997	0.410995	0.378955	0.508519
0.380067	0.679551	0.379774	0.494588	0.38041	0.417963	0.380367	0.501556
0.381485	0.675704	0.381186	0.501556	0.381808	0.417963	0.381794	0.515486
0.382905	0.682671	0.382613	0.501556	0.38322	0.410995	0.383192	0.508519
0.384316	0.675704	0.38404	0.494588	0.384633	0.424926	0.384605	0.508519
0.385762	0.685738	0.385494	0.501556	0.386088	0.417963	0.386059	0.508519
0.387147	0.675704	0.386879	0.501556	0.387458	0.438861	0.387444	0.522454
0.388557	0.696606	0.388305	0.508523	0.388856	0.424931	0.388842	0.515486
0.389983	0.689639	0.389732	0.501556	0.390282	0.424931	0.390282	0.515486
0.391402	0.689639	0.391144	0.501556	0.391695	0.445824	0.391667	0.508519
0.392814	0.696606	0.392571	0.515491	0.393107	0.424926	0.393093	0.515486
0.394211	0.682671	0.393983	0.515486	0.394506	0.431894	0.394506	0.515486
0.395623	0.696606	0.395381	0.501556	0.395932	0.438861	0.395918	0.515486
0.397074	0.689639	0.39685	0.529421	0.397359	0.438861	0.397373	0.515486
0.398454	0.696606	0.39822	0.508523	0.398757	0.438861	0.398771	0.515486
0.399863	0.692573	0.399619	0.522454	0.400184	0.438861	0.400169	0.515486
0.401283	0.693686	0.401059	0.515486	0.401596	0.445829	0.40161	0.522454
0.402694	0.696606	0.402458	0.529417	0.403008	0.431894	0.403008	0.515486
0.404112	0.706463	0.40387	0.522454	0.404421	0.438861	0.404421	0.529421
0.405518	0.703574	0.405282	0.522454	0.405833	0.452792	0.405847	0.522454
0.406915	0.710542	0.406695	0.522454	0.40726	0.445824	0.407246	0.529421
0.408346	0.710542	0.408121	0.529421	0.408686	0.445829	0.408686	0.522454
0.409744	0.710542	0.40952	0.522454	0.410085	0.452792	0.410085	0.536389
0.411164	0.710542	0.410904	0.529421	0.411511	0.452792	0.411511	0.529421
0.412567	0.710542	0.412331	0.529421	0.412938	0.459759	0.412924	0.529421
0.413987	0.710542	0.413729	0.529421	0.41435	0.445824	0.41435	0.536389
0.415398	0.710542	0.415155	0.529421	0.415763	0.459759	0.415749	0.522454
0.416787	0.710542	0.416554	0.529421	0.417189	0.459759	0.417175	0.536389
0.418207	0.720264	0.417952	0.536384	0.418602	0.452792	0.418588	0.536389
0.419624	0.714759	0.419379	0.543352	0.420028	0.466727	0.420028	0.536389
0.42103	0.713274	0.420763	0.529421	0.421427	0.452792	0.421412	0.543352
0.422442	0.714786	0.422175	0.543352	0.422853	0.47369	0.422811	0.536389
0.423845	0.727173	0.423573	0.529421	0.424266	0.452792	0.424251	0.536389
0.425256	0.717505	0.424986	0.536389	0.425678	0.47369	0.42565	0.536389
0.426691	0.728751	0.426412	0.536384	0.42709	0.466727	0.427076	0.536389
0.428079	0.72017	0.427811	0.550315	0.428503	0.466727	0.428503	0.536389
0.4295	0.717505	0.429209	0.536389	0.429929	0.466727	0.429901	0.536389
0.430916	0.731431	0.43065	0.550315	0.431342	0.480657	0.431342	0.543352
0.432309	0.724468	0.432048	0.536389	0.432754	0.466727	0.43274	0.550319
0.433725	0.731431	0.433446	0.550319	0.434153	0.487625	0.434124	0.536389
0.435146	0.731431	0.434873	0.536389	0.435593	0.473694	0.435565	0.536389
0.436563	0.734018	0.436285	0.543352	0.437006	0.480657	0.436977	0.543352
0.437969	0.735824	0.437698	0.543352	0.438418	0.47369	0.43839	0.543352
0.43938	0.733992	0.43911	0.550315	0.439816	0.480657	0.439802	0.550315
0.440797	0.73585	0.440508	0.550319	0.441229	0.47369	0.441215	0.543356
0.442218	0.731431	0.441949	0.550315	0.442641	0.480657	0.442641	0.557282
0.443629	0.733952	0.443347	0.557282	0.444054	0.480657	0.44404	0.557282
0.445032	0.738398	0.44476	0.550315	0.445466	0.480657	0.445452	0.550315
0.446466	0.738398	0.446172	0.557282	0.446879	0.494593	0.446864	0.557282
0.447869	0.735917	0.447599	0.557282	0.448305	0.480657	0.448277	0.557282
0.449299	0.733898	0.448997	0.550315	0.449689	0.494588	0.449675	0.557282
0.450706	0.745366	0.450438	0.557282	0.451102	0.487625	0.451102	0.557282
0.452112	0.745366	0.45185	0.557282	0.4525	0.501556	0.4525	0.557282
0.453543	0.745366	0.453249	0.557282	0.453941	0.494588	0.453927	0.557282
0.45495	0.752333	0.454675	0.557282	0.455339	0.501556	0.455339	0.557282
0.456361	0.745366	0.456073	0.56425	0.456751	0.494593	0.456737	0.557282
0.457773	0.752333	0.457514	0.557282	0.458136	0.494588	0.458136	0.56425
0.459184	0.752333	0.458927	0.56425	0.459576	0.501556	0.459576	0.56425
0.460596	0.752333	0.460353	0.56425	0.460975	0.508519	0.460975	0.56425
0.462007	0.752333	0.461751	0.571213	0.462387	0.494588	0.462387	0.550315
0.463424	0.752333	0.463178	0.56425	0.463785	0.501556	0.463799	0.571213
0.464845	0.752333	0.46459	0.56425	0.465212	0.501556	0.465226	0.557282
0.466261	0.752333	0.466017	0.571213	0.46661	0.494593	0.466624	0.56425
0.467682	0.752333	0.467429	0.571213	0.468023	0.508519	0.468037	0.571218
0.469093	0.754615	0.468856	0.56425	0.469435	0.494593	0.469435	0.557282
0.470491	0.757033	0.470268	0.56425	0.470847	0.515486	0.470862	0.557282
0.471902	0.761556	0.471695	0.56425	0.472274	0.508519	0.472288	0.56425
0.473314	0.757059	0.473121	0.578181	0.473686	0.508519	0.473686	0.571213
0.47473	0.761529	0.47452	0.56425	0.475085	0.508519	0.475127	0.578181
0.476151	0.759301	0.47596	0.592116	0.476511	0.508519	0.47654	0.571218
0.477563	0.759301	0.477359	0.56425	0.477924	0.522454	0.477966	0.56425
0.478964	0.759301	0.478771	0.578181	0.479322	0.515486	0.479364	0.571218
0.4804	0.759301	0.480198	0.571213	0.480749	0.522454	0.480763	0.571213
0.481816	0.773236	0.481596	0.578181	0.482161	0.508519	0.482189	0.578181
0.483223	0.759301	0.483008	0.585148	0.483588	0.515486	0.483602	0.578181
0.484639	0.766269	0.484449	0.578181	0.485	0.522454	0.485028	0.571218
0.48606	0.766269	0.485847	0.585148	0.486412	0.515486	0.486455	0.578181
0.487462	0.773236	0.48726	0.571213	0.487839	0.515486	0.487853	0.585148
0.488893	0.773236	0.488686	0.585148	0.489266	0.522454	0.489266	0.578181
0.490285	0.773236	0.490071	0.578181	0.490692	0.529421	0.490706	0.578181
0.491692	0.775303	0.491511	0.585148	0.49209	0.522454	0.492105	0.578181
0.493108	0.780199	0.49291	0.585148	0.493517	0.529421	0.493545	0.578181
0.494515	0.780199	0.494308	0.592116	0.494929	0.529421	0.494944	0.571218
0.495913	0.778172	0.49572	0.585148	0.496342	0.522454	0.496342	0.585148
0.497342	0.780199	0.497119	0.592116	0.497768	0.522454	0.497768	0.592116
0.498754	0.775237	0.498531	0.585148	0.499209	0.529421	0.499195	0.578181
0.500161	0.780199	0.499929	0.585148	0.500607	0.529421	0.500607	0.578181
0.501577	0.787162	0.501342	0.592116	0.50202	0.529421	0.502006	0.585148
0.502984	0.780199	0.502754	0.599083	0.503446	0.529421	0.503432	0.585148
0.5044	0.787162	0.504167	0.592116	0.504859	0.529421	0.504845	0.578181
0.505811	0.780199	0.505579	0.599083	0.506285	0.529421	0.506271	0.592116
0.507215	0.780199	0.506963	0.592116	0.507712	0.536384	0.507684	0.592111
0.508634	0.787162	0.508376	0.606051	0.50911	0.536389	0.509096	0.585148
0.510046	0.787162	0.509802	0.599083	0.510551	0.543352	0.510494	0.599083
0.511454	0.787162	0.511201	0.606051	0.511949	0.536389	0.511935	0.592116
0.512869	0.787162	0.512613	0.599083	0.513376	0.543352	0.513333	0.592116
0.514277	0.787162	0.514011	0.606051	0.514788	0.529421	0.51476	0.599083
0.515692	0.787162	0.515424	0.599083	0.516215	0.543352	0.516158	0.592116
0.517114	0.79413	0.516836	0.613014	0.517613	0.536384	0.517599	0.599083
0.518515	0.787162	0.518234	0.599083	0.51904	0.543352	0.518997	0.599083
0.519937	0.795927	0.519675	0.613014	0.520452	0.550319	0.520424	0.599083
0.521338	0.792341	0.521073	0.606051	0.521864	0.536384	0.521836	0.592116
0.522774	0.795901	0.5225	0.613014	0.523291	0.550319	0.52322	0.599083
0.524175	0.801093	0.523898	0.613014	0.524689	0.543352	0.524661	0.592116
0.525597	0.801093	0.525339	0.606051	0.526116	0.543352	0.526073	0.599083
0.527009	0.799357	0.526737	0.606051	0.527514	0.550319	0.527472	0.592116
0.52841	0.790607	0.528164	0.613014	0.528941	0.550319	0.528898	0.599083
0.529832	0.804642	0.529576	0.613014	0.530353	0.550319	0.530311	0.599083
0.531243	0.795821	0.531017	0.613014	0.531766	0.543356	0.531709	0.606046
0.532641	0.801093	0.532415	0.613014	0.533178	0.557287	0.533121	0.599083
0.53407	0.801093	0.533842	0.619977	0.534605	0.564245	0.53452	0.599079
0.535478	0.801093	0.535254	0.619977	0.536003	0.557287	0.53596	0.613014
0.536893	0.80806	0.536653	0.62694	0.537401	0.550319	0.537359	0.606046
0.538326	0.802722	0.538079	0.619977	0.538828	0.557287	0.538757	0.606046
0.539716	0.806444	0.539506	0.62694	0.540226	0.557282	0.540184	0.613009
0.541138	0.802695	0.540918	0.619977	0.541638	0.557287	0.541582	0.606046
0.54255	0.80806	0.542331	0.62694	0.543065	0.56425	0.542994	0.599083
0.543961	0.815028	0.543771	0.62694	0.544463	0.550319	0.544421	0.606046
0.54539	0.80806	0.545184	0.62694	0.545862	0.571213	0.545819	0.613014
0.546813	0.813478	0.546596	0.62694	0.547274	0.571213	0.547246	0.606046
0.54821	0.809596	0.548008	0.62694	0.548686	0.557287	0.548658	0.613009
0.549622	0.815028	0.549435	0.62694	0.550099	0.56425	0.550056	0.606046
0.551036	0.815028	0.550862	0.633907	0.551511	0.571213	0.551469	0.606046
0.552459	0.815028	0.552302	0.62694	0.552924	0.56425	0.552895	0.606046
0.55387	0.821995	0.553701	0.62694	0.55435	0.578181	0.554294	0.613009
0.555299	0.821995	0.555099	0.640875	0.555734	0.56425	0.55572	0.613009
0.556708	0.815028	0.556525	0.633907	0.557161	0.571213	0.557133	0.613009
0.558133	0.821995	0.557952	0.640875	0.558559	0.571213	0.558531	0.619977
0.559531	0.821995	0.559364	0.640875	0.559972	0.56425	0.559972	0.613009
0.560945	0.821995	0.560791	0.640875	0.561398	0.578181	0.56137	0.619977
0.562368	0.821995	0.562203	0.640875	0.562797	0.571213	0.562782	0.613009
0.563768	0.821995	0.563616	0.647843	0.564209	0.571213	0.564209	0.619977
0.565191	0.821995	0.565042	0.640875	0.565636	0.571213	0.565621	0.613009
0.566617	0.823357	0.566455	0.647843	0.567048	0.578181	0.567034	0.619977
0.568017	0.82761	0.567881	0.647843	0.56846	0.578181	0.568446	0.619977
0.569426	0.821995	0.569294	0.647843	0.569887	0.578181	0.569873	0.619977
0.570837	0.828963	0.57072	0.647843	0.571285	0.578181	0.571285	0.619977
0.572251	0.821995	0.572119	0.647843	0.572698	0.585148	0.572712	0.619977
0.57366	0.830258	0.573531	0.65481	0.574138	0.585148	0.57411	0.626944
0.575072	0.827676	0.574944	0.65481	0.575551	0.592116	0.575551	0.619977
0.576486	0.837199	0.576342	0.647843	0.576949	0.585148	0.576949	0.626944
0.577895	0.827703	0.577754	0.647843	0.578376	0.585148	0.578376	0.613009
0.579309	0.823238	0.579153	0.661778	0.579788	0.592116	0.579788	0.626944
0.580718	0.835926	0.580565	0.65481	0.581201	0.592116	0.581201	0.619977
0.582118	0.835926	0.581977	0.661778	0.582627	0.592116	0.582613	0.626944
0.583555	0.835926	0.58339	0.661778	0.58404	0.592116	0.58404	0.619977
0.584955	0.835926	0.584788	0.65481	0.585452	0.592116	0.585452	0.626944
0.586378	0.842894	0.586186	0.661778	0.586864	0.592116	0.586879	0.619977
0.587776	0.828958	0.587599	0.661778	0.588291	0.599079	0.588291	0.626944
0.589175	0.842889	0.589025	0.661778	0.589718	0.599083	0.589703	0.626944
0.590585	0.837063	0.590424	0.668741	0.591116	0.606046	0.591116	0.619977
0.591998	0.84177	0.591836	0.661778	0.592542	0.599083	0.592528	0.633912
0.593408	0.835926	0.593249	0.668741	0.593955	0.599079	0.593969	0.626944
0.594821	0.835926	0.594647	0.668745	0.595381	0.606046	0.595381	0.62694
0.596231	0.835926	0.596045	0.668741	0.596794	0.606046	0.59678	0.633912
0.597644	0.843964	0.597472	0.668745	0.598192	0.606046	0.598206	0.626944
0.599068	0.842894	0.598884	0.675708	0.599619	0.599079	0.599619	0.626944
0.600465	0.849861	0.600282	0.675708	0.601031	0.606046	0.601031	0.626944
0.601865	0.842894	0.601709	0.668741	0.602444	0.613014	0.602458	0.640875
0.603305	0.849861	0.603107	0.682671	0.60387	0.606046	0.603842	0.626944
0.604728	0.842894	0.60452	0.675708	0.605268	0.613014	0.605282	0.633907
0.606126	0.856824	0.605932	0.675708	0.606681	0.606046	0.606681	0.633912
0.607525	0.842894	0.607345	0.675704	0.608107	0.613014	0.608093	0.633907
0.608949	0.856824	0.608743	0.675708	0.609506	0.606046	0.609506	0.633912
0.610362	0.849856	0.610184	0.682671	0.610946	0.613014	0.610932	0.640875
0.611786	0.842894	0.611582	0.682671	0.612345	0.619981	0.612331	0.633912
0.613197	0.856824	0.613008	0.682671	0.613743	0.613014	0.613757	0.640875
0.614597	0.857734	0.614421	0.682671	0.615184	0.606046	0.615169	0.633907
0.616035	0.862895	0.615819	0.689639	0.616582	0.626944	0.616568	0.640875
0.617432	0.856824	0.617246	0.682671	0.617994	0.619977	0.617994	0.633912
0.618829	0.857694	0.618658	0.689639	0.619407	0.619981	0.619407	0.640875
0.620257	0.862935	0.620085	0.682671	0.620805	0.619977	0.620805	0.640875
0.621667	0.857668	0.621497	0.689639	0.622218	0.619981	0.622232	0.633907
0.623092	0.856824	0.62291	0.682671	0.623616	0.633912	0.623616	0.633912
0.624505	0.870755	0.624322	0.689639	0.625014	0.619981	0.625042	0.640875
0.625929	0.863792	0.625749	0.689639	0.626441	0.626944	0.626455	0.633912
0.627354	0.870759	0.627175	0.689639	0.627853	0.626944	0.627853	0.640875
0.62874	0.863792	0.628602	0.696602	0.629266	0.633907	0.62928	0.640875
0.63015	0.863792	0.63	0.696602	0.630664	0.633907	0.630678	0.64088
0.631576	0.863792	0.631427	0.703569	0.63209	0.633907	0.63209	0.640875
0.632975	0.863792	0.632839	0.696602	0.633489	0.626944	0.633503	0.640875
0.634413	0.870759	0.634266	0.703569	0.634901	0.633907	0.634915	0.640875
0.635824	0.863792	0.635678	0.696602	0.636314	0.626944	0.636328	0.640875
0.637236	0.870759	0.637105	0.703569	0.637712	0.647843	0.637726	0.640875
0.638633	0.864475	0.638503	0.696602	0.639124	0.633907	0.639153	0.647843
0.64006	0.877052	0.639929	0.703569	0.640537	0.647843	0.640565	0.647843
0.641471	0.877722	0.641356	0.696602	0.641949	0.640875	0.641977	0.647843
0.642882	0.863792	0.642782	0.710537	0.643362	0.64088	0.64339	0.640875
0.644309	0.870759	0.644195	0.710537	0.64476	0.647843	0.644816	0.65481
0.645719	0.870759	0.645607	0.710537	0.646201	0.64088	0.646215	0.640875
0.647145	0.870759	0.647034	0.703569	0.647599	0.65481	0.647627	0.647843
0.648529	0.870759	0.648446	0.717505	0.649011	0.640875	0.649054	0.640875
0.649968	0.871336	0.649887	0.710537	0.650424	0.647843	0.650466	0.640875
0.65138	0.884685	0.651271	0.724468	0.65185	0.647843	0.651893	0.65481
0.652792	0.877722	0.652684	0.717505	0.653263	0.647843	0.653291	0.647843
0.654203	0.884685	0.654096	0.710537	0.654675	0.65481	0.654732	0.640875
0.655615	0.877198	0.655523	0.724472	0.656088	0.647843	0.656144	0.647843
0.657026	0.8852	0.656935	0.710537	0.657528	0.65481	0.657556	0.647843
0.658438	0.877722	0.658333	0.724472	0.658927	0.647843	0.658969	0.647843
0.659863	0.891653	0.65976	0.724468	0.660353	0.647843	0.660381	0.647843
0.661261	0.88469	0.661158	0.724472	0.661751	0.65481	0.661808	0.647843
0.662686	0.884685	0.662571	0.717505	0.663178	0.65481	0.66322	0.647843
0.664084	0.878167	0.663969	0.710537	0.664605	0.661773	0.664647	0.640875
0.665509	0.898189	0.665381	0.724472	0.666031	0.65481	0.666045	0.647843
0.666906	0.88469	0.666808	0.7175	0.667429	0.668741	0.667486	0.640875
0.668305	0.88469	0.668206	0.724468	0.668856	0.65481	0.668884	0.65481
0.66973	0.891653	0.669605	0.731435	0.670268	0.668741	0.670297	0.65481
0.671128	0.884685	0.671045	0.724468	0.671695	0.661778	0.671723	0.65481
0.672553	0.88469	0.672429	0.724472	0.673107	0.668741	0.673136	0.65481
0.673951	0.884685	0.673842	0.738403	0.67452	0.661778	0.674548	0.647843
0.675376	0.891991	0.67524	0.717505	0.675946	0.675708	0.675989	0.661778
0.676774	0.89862	0.676653	0.731435	0.677373	0.668741	0.677387	0.661773
0.678199	0.898309	0.678079	0.731435	0.678785	0.668741	0.678799	0.661778
0.67961	0.891951	0.679477	0.731435	0.680212	0.668741	0.680212	0.65481
0.681008	0.898336	0.680876	0.731435	0.681624	0.668741	0.681624	0.65481
0.68242	0.891924	0.682288	0.738403	0.683023	0.668741	0.683051	0.65481
0.683845	0.891657	0.683715	0.74537	0.684449	0.675708	0.684449	0.661778
0.685271	0.89862	0.685113	0.738403	0.685862	0.675708	0.685876	0.65481
0.686668	0.89862	0.68654	0.74537	0.687274	0.675708	0.687274	0.65481
0.68808	0.89862	0.687938	0.74537	0.688701	0.675708	0.688715	0.65481
0.689492	0.89862	0.68935	0.752333	0.690113	0.682676	0.690113	0.661773
0.690917	0.89862	0.690777	0.74537	0.691525	0.675708	0.69154	0.661778
0.692329	0.89862	0.692189	0.752333	0.692938	0.675708	0.692938	0.65481
0.693754	0.905583	0.693602	0.74537	0.694364	0.675708	0.694364	0.661778
0.695166	0.89862	0.695014	0.74537	0.695763	0.689639	0.695763	0.668745
0.696577	0.89862	0.696427	0.74537	0.697189	0.682676	0.697175	0.661778
0.697974	0.905583	0.697839	0.74537	0.698573	0.689639	0.698588	0.65481
0.6994	0.905695	0.699251	0.74537	0.7	0.675708	0.7	0.65481
0.700812	0.912453	0.700678	0.759301	0.701412	0.689639	0.701412	0.661778
0.702237	0.905668	0.70209	0.74537	0.702811	0.675708	0.702825	0.668741
0.703649	0.912479	0.703503	0.752333	0.704223	0.689639	0.704251	0.661778
0.705061	0.898679	0.704944	0.752333	0.70565	0.689639	0.70565	0.661778
0.706472	0.919474	0.706356	0.759301	0.707048	0.696602	0.707076	0.661778
0.707883	0.905615	0.707782	0.74537	0.70846	0.696606	0.70846	0.661778
0.709295	0.919519	0.709181	0.752333	0.709873	0.696602	0.709873	0.661778
0.710707	0.905588	0.710593	0.759301	0.711271	0.689639	0.711299	0.661778
0.712132	0.912551	0.71202	0.759301	0.712698	0.689639	0.712712	0.668741
0.713544	0.919519	0.713432	0.759301	0.714096	0.703569	0.71411	0.661778
0.714941	0.912551	0.714873	0.759301	0.715523	0.703569	0.715523	0.661773
0.716367	0.912551	0.716285	0.752333	0.716907	0.696602	0.716921	0.661778
0.717792	0.919519	0.717712	0.759301	0.718319	0.703569	0.718362	0.668741
0.719204	0.919519	0.719124	0.759301	0.719732	0.710537	0.719746	0.661778
0.720616	0.919519	0.720551	0.759301	0.721144	0.696602	0.721172	0.675708
0.722027	0.919519	0.721949	0.766264	0.722556	0.710537	0.722585	0.675708
0.723467	0.919519	0.72339	0.759301	0.723955	0.696602	0.723983	0.661778
0.724864	0.919519	0.724788	0.759301	0.725367	0.710537	0.725424	0.668741
0.726276	0.919519	0.726229	0.766264	0.726794	0.703569	0.726822	0.668745
0.727687	0.933294	0.727641	0.773227	0.728192	0.710537	0.72822	0.668741
0.729085	0.919686	0.729068	0.766264	0.729619	0.710537	0.729661	0.668745
0.730524	0.9263	0.73048	0.780194	0.731031	0.710537	0.731073	0.668741
0.731922	0.926681	0.731893	0.773231	0.732444	0.717505	0.732486	0.668745
0.733334	0.926274	0.733319	0.773227	0.733856	0.710537	0.733912	0.668741
0.734759	0.926707	0.734718	0.773231	0.735268	0.717505	0.735311	0.675708
0.736171	0.926247	0.736158	0.766264	0.736667	0.710537	0.736737	0.668741
0.737582	0.926734	0.737571	0.780194	0.738093	0.710537	0.73815	0.675708
0.738994	0.933188	0.738983	0.773227	0.739506	0.710537	0.739562	0.675708
0.740405	0.933449	0.740381	0.787162	0.740918	0.710537	0.740989	0.668745
0.74183	0.926774	0.741822	0.773227	0.742345	0.717505	0.742415	0.675708
0.743243	0.947083	0.743206	0.780194	0.743757	0.717505	0.743828	0.675708
0.74464	0.940417	0.744619	0.787162	0.745155	0.724468	0.74524	0.675708
0.746051	0.933449	0.746031	0.780194	0.746596	0.724472	0.746667	0.675708
0.747463	0.940417	0.747458	0.787162	0.747994	0.724468	0.748065	0.675708
0.748874	0.940417	0.748856	0.780194	0.749421	0.731435	0.749506	0.675708
0.750286	0.940417	0.750268	0.79413	0.750833	0.724468	0.750904	0.675708
0.751711	0.940417	0.751667	0.787162	0.75226	0.731435	0.752331	0.675708
0.753109	0.940417	0.753065	0.787162	0.753658	0.731435	0.753743	0.675708
0.75452	0.946977	0.754492	0.787162	0.755085	0.731435	0.755155	0.675708
0.755918	0.940838	0.75589	0.79413	0.756511	0.731435	0.756568	0.675708
0.757316	0.933449	0.757302	0.79413	0.75791	0.731435	0.75798	0.675708
0.758754	0.947384	0.758701	0.787162	0.75935	0.731435	0.759393	0.675708
0.760153	0.94738	0.760127	0.801097	0.760749	0.731435	0.760819	0.675708
0.761563	0.940417	0.761525	0.787162	0.762161	0.731435	0.762232	0.675708
0.763003	0.94738	0.762938	0.787162	0.763588	0.731435	0.763644	0.682676
0.764402	0.940417	0.76435	0.801097	0.765	0.738403	0.765071	0.682671
0.765812	0.94738	0.765777	0.808065	0.766412	0.731435	0.766469	0.675708
0.76721	0.953824	0.767161	0.79413	0.767825	0.738403	0.767895	0.675708
0.768622	0.94792	0.768573	0.801097	0.769251	0.74537	0.769308	0.682671
0.770047	0.94683	0.769986	0.801097	0.77065	0.74537	0.77072	0.682671
0.771459	0.940984	0.771412	0.801097	0.772076	0.738403	0.772133	0.675708
0.77287	0.953766	0.772797	0.79413	0.773503	0.74537	0.773559	0.682671
0.774268	0.947974	0.774223	0.80806	0.774915	0.74537	0.774958	0.668741
0.775693	0.95374	0.775636	0.801097	0.776314	0.745366	0.776384	0.682671
0.777105	0.961315	0.777034	0.808065	0.77774	0.74537	0.777797	0.689639
0.778516	0.961315	0.77846	0.801097	0.779138	0.752333	0.779209	0.675708
0.779943	0.954347	0.779873	0.815032	0.780551	0.74537	0.780621	0.682671
0.781353	0.961315	0.781285	0.815028	0.781963	0.752333	0.782034	0.682671
0.78278	0.961315	0.782712	0.815032	0.78339	0.752333	0.783446	0.682671
0.784177	0.954347	0.784124	0.815032	0.784788	0.759301	0.784845	0.689639
0.785601	0.961315	0.785537	0.815032	0.786215	0.74537	0.786257	0.682671
0.787014	0.961315	0.786963	0.815032	0.787627	0.759301	0.787669	0.689639
0.788412	0.967555	0.788376	0.815032	0.78904	0.759296	0.789082	0.689639
0.789836	0.962055	0.789788	0.815032	0.790452	0.759301	0.79048	0.675708
0.791249	0.967529	0.791215	0.821995	0.79185	0.752333	0.791921	0.696602
0.792661	0.968282	0.792613	0.815032	0.793263	0.759301	0.793319	0.682671
0.794072	0.968282	0.79404	0.821995	0.794661	0.752333	0.794732	0.675708
0.795496	0.962109	0.795452	0.821995	0.796088	0.759301	0.79613	0.696602
0.796909	0.967475	0.796879	0.821995	0.797486	0.752333	0.797542	0.682671
0.798321	0.962135	0.798291	0.828958	0.798884	0.759296	0.798969	0.689639
0.799745	0.967449	0.799718	0.821995	0.800311	0.759301	0.800381	0.689639
0.801158	0.975245	0.801116	0.828958	0.801723	0.766264	0.80178	0.696602
0.80257	0.968282	0.802542	0.828958	0.803121	0.766269	0.803178	0.689639
0.803981	0.975245	0.803969	0.828958	0.804548	0.766264	0.804605	0.696602
0.805393	0.97525	0.805395	0.828958	0.805946	0.773231	0.806017	0.689639
0.80679	0.975245	0.806808	0.828958	0.807359	0.773231	0.807429	0.696602
0.808228	0.97525	0.808234	0.828958	0.808785	0.773231	0.808842	0.689639
0.809641	0.975245	0.809619	0.828958	0.810198	0.773231	0.810254	0.696602
0.811053	0.982213	0.811059	0.828958	0.811596	0.766269	0.811667	0.696602
0.812491	0.968282	0.812472	0.828958	0.813008	0.773231	0.813093	0.689639
0.81389	0.982213	0.813898	0.835921	0.814407	0.773231	0.814492	0.689634
0.815288	0.968282	0.815297	0.828958	0.815833	0.773231	0.815918	0.696602
0.816725	0.988183	0.816723	0.842889	0.817246	0.773231	0.817316	0.696602
0.818139	0.983219	0.81815	0.835921	0.818658	0.773231	0.818743	0.696602
0.81955	0.982213	0.819548	0.835921	0.820085	0.773231	0.820155	0.696602
0.82096	0.982213	0.820989	0.828958	0.821497	0.787162	0.821582	0.696602
0.822373	0.98813	0.822387	0.849856	0.82291	0.773231	0.822994	0.696602
0.823771	0.989176	0.823799	0.842889	0.824308	0.787162	0.824393	0.682671
0.825194	0.996144	0.825226	0.849856	0.825749	0.773231	0.825833	0.696602
0.826594	0.990266	0.826638	0.842889	0.827161	0.787162	0.827232	0.696602
0.828032	0.981109	0.828051	0.849856	0.828588	0.787162	0.828658	0.696602
0.829431	1.00311	0.829463	0.842889	0.829986	0.787162	0.830071	0.696602
0.83084	0.989176	0.830847	0.849856	0.831427	0.787167	0.831497	0.696602
0.832268	0.996144	0.832246	0.849856	0.832825	0.787162	0.83291	0.696602
0.833652	0.990333	0.833686	0.842889	0.834251	0.79413	0.834322	0.696602
0.835075	1.00775	0.835085	0.856824	0.835664	0.79413	0.835734	0.696602
0.836489	0.990356	0.836483	0.856824	0.83709	0.79413	0.837161	0.696602
0.837898	1.00311	0.837895	0.856824	0.838517	0.79413	0.838573	0.696602
0.839324	1.00311	0.839294	0.863792	0.839929	0.79413	0.839986	0.696602
0.840723	0.996144	0.840706	0.849856	0.841356	0.79413	0.841398	0.703569
0.842135	1.00311	0.842119	0.856824	0.842768	0.801097	0.842825	0.703569
0.84353	0.989176	0.843531	0.863792	0.844167	0.79413	0.844223	0.710537
0.844944	1.00311	0.844944	0.856824	0.845593	0.79413	0.845664	0.696602
0.846367	1.00311	0.846342	0.863792	0.84702	0.801097	0.847076	0.710537
0.847767	1.00311	0.84774	0.849856	0.848432	0.801097	0.848489	0.696602
0.849176	1.00878	0.849167	0.863792	0.849859	0.79413	0.849887	0.717505
0.850602	1.00442	0.850565	0.863792	0.851271	0.815028	0.851314	0.703569
0.852016	1.00875	0.851977	0.870759	0.852684	0.801093	0.85274	0.703569
0.853413	1.00445	0.85339	0.856824	0.854096	0.808065	0.854153	0.696602
0.854836	1.00873	0.854802	0.877727	0.855523	0.80806	0.855551	0.703569
0.85625	1.00448	0.856201	0.863792	0.856935	0.815028	0.856977	0.703569
0.85767	1.00311	0.857627	0.870759	0.858347	0.80806	0.85839	0.696602
0.859088	1.01008	0.85904	0.870759	0.85976	0.808065	0.859802	0.710537
0.860513	1.01564	0.860452	0.870759	0.861186	0.815028	0.861215	0.703569
0.861922	1.01008	0.861864	0.870759	0.862613	0.815028	0.862627	0.710537
0.863336	1.01008	0.863277	0.870759	0.864011	0.815028	0.864025	0.703569
0.864734	1.01152	0.864689	0.870759	0.865424	0.815028	0.865452	0.696602
0.866142	1.00862	0.866102	0.870759	0.866836	0.821991	0.86685	0.703569
0.867571	1.01705	0.867528	0.877727	0.868249	0.80806	0.868277	0.717505
0.868968	1.01156	0.868941	0.877727	0.869661	0.821991	0.869675	0.703569
0.870405	1.02102	0.870367	0.870759	0.871102	0.821995	0.871088	0.710537
0.871806	1.0131	0.871766	0.877727	0.872486	0.815028	0.872514	0.717505
0.873217	1.02792	0.873206	0.877727	0.873898	0.828963	0.873912	0.710537
0.87464	1.02555	0.874605	0.877727	0.875297	0.821991	0.875325	0.710537
0.876054	1.02401	0.876031	0.88469	0.876709	0.835931	0.876737	0.710537
0.877466	1.01705	0.877444	0.88469	0.878136	0.821991	0.87815	0.724472
0.878888	1.0294	0.87887	0.877727	0.879534	0.821995	0.879562	0.710537
0.880303	1.0256	0.880282	0.88469	0.880932	0.821995	0.88096	0.710537
0.881715	1.02937	0.881723	0.891653	0.882359	0.835926	0.882359	0.717505
0.883126	1.02563	0.883121	0.88469	0.883757	0.835926	0.883785	0.717505
0.884538	1.02401	0.884548	0.891653	0.885169	0.835926	0.885184	0.710537
0.885946	1.02933	0.88596	0.88469	0.886568	0.835926	0.886596	0.710537
0.887375	1.02567	0.887387	0.891653	0.887994	0.835926	0.888023	0.717505
0.888772	1.0293	0.888799	0.891653	0.889407	0.828958	0.889435	0.717505
0.890209	1.03098	0.890226	0.891653	0.890819	0.828958	0.890833	0.710537
0.89161	1.02571	0.891653	0.891653	0.892232	0.842894	0.89226	0.717505
0.893035	1.02401	0.893051	0.891653	0.89363	0.835926	0.893658	0.710537
0.894447	1.03621	0.894492	0.891653	0.895042	0.835926	0.895085	0.717505
0.895858	1.02575	0.895904	0.891653	0.896455	0.835926	0.896497	0.717505
0.897266	1.03619	0.897316	0.905583	0.897867	0.842889	0.89791	0.717505
0.898695	1.03098	0.898743	0.891653	0.89928	0.842894	0.899322	0.710537
0.900103	1.03098	0.900169	0.89862	0.900692	0.835926	0.90072	0.717505
0.901519	1.04491	0.901568	0.89862	0.902105	0.856824	0.902147	0.717505
0.90293	1.03098	0.903008	0.898616	0.903517	0.835926	0.903573	0.710537
0.904342	1.04491	0.904407	0.89862	0.904929	0.849856	0.904972	0.710537
0.905764	1.04491	0.905833	0.905583	0.906342	0.842894	0.906384	0.717505
0.907179	1.04491	0.907246	0.905583	0.907768	0.849856	0.907825	0.717505
0.908576	1.03098	0.908658	0.898616	0.909181	0.856824	0.909223	0.717505
0.909998	1.04491	0.910056	0.912551	0.910593	0.856824	0.91065	0.717505
0.911399	1.04491	0.911469	0.905583	0.912006	0.856824	0.912076	0.724472
0.912821	1.04997	0.912895	0.912551	0.913418	0.856824	0.913475	0.724468
0.914236	1.05379	0.914294	0.89862	0.914831	0.856824	0.914915	0.717505
0.915634	1.03794	0.91572	0.926486	0.916257	0.856824	0.916314	0.724472
0.917042	1.04491	0.917119	0.905583	0.917669	0.856824	0.91774	0.724468
0.918457	1.04491	0.918531	0.912551	0.91911	0.856824	0.919153	0.717505
0.919865	1.05687	0.919944	0.926486	0.920508	0.863792	0.920579	0.731435
0.92128	1.04688	0.921342	0.919519	0.921921	0.863792	0.921977	0.724472
0.922677	1.05884	0.922754	0.926486	0.923347	0.856824	0.923418	0.724468
0.924085	1.05187	0.924167	0.919519	0.92476	0.863792	0.924802	0.724468
0.925511	1.04985	0.925579	0.926486	0.926186	0.856824	0.926243	0.731435
0.926926	1.05391	0.926977	0.919519	0.927599	0.870759	0.927641	0.724468
0.928324	1.04983	0.928376	0.912551	0.929025	0.863792	0.929068	0.731435
0.929721	1.06581	0.929788	0.926486	0.930424	0.863792	0.93048	0.724468
0.931128	1.05187	0.931201	0.919519	0.93185	0.870755	0.931907	0.738403
0.932554	1.06581	0.932613	0.919519	0.933277	0.870755	0.933305	0.724472
0.93397	1.05884	0.934011	0.919519	0.934675	0.863792	0.934732	0.731435
0.935391	1.05884	0.935424	0.933454	0.936088	0.877722	0.936144	0.724472
0.936793	1.05884	0.93685	0.919519	0.9375	0.870759	0.937556	0.731435
0.938204	1.05884	0.938249	0.926486	0.938927	0.870755	0.938969	0.731435
0.939626	1.06581	0.939661	0.926486	0.940325	0.891653	0.940381	0.731435
0.941037	1.06581	0.941073	0.940417	0.941766	0.877722	0.941808	0.738403
0.942439	1.06581	0.942486	0.926486	0.943164	0.877722	0.94322	0.717505
0.94386	1.06581	0.943898	0.940417	0.94459	0.877722	0.944633	0.74537
0.945276	1.06581	0.945325	0.933449	0.946003	0.877722	0.946045	0.724468
0.946683	1.06581	0.946723	0.940417	0.947415	0.877722	0.947472	0.74537
0.948099	1.06581	0.948136	0.940417	0.948828	0.88469	0.94887	0.731435
0.949511	1.06581	0.949548	0.940417	0.95024	0.88469	0.950282	0.731435
0.950932	1.06581	0.95096	0.940417	0.951638	0.88469	0.951681	0.738403
0.952348	1.06581	0.952387	0.940417	0.953051	0.88469	0.953107	0.738403
0.95376	1.06581	0.953799	0.940417	0.954477	0.88469	0.95452	0.738403
0.955166	1.07048	0.955212	0.940417	0.955876	0.88469	0.955918	0.738403
0.956597	1.06812	0.956624	0.947384	0.957302	0.88469	0.957331	0.738403
0.958018	1.07045	0.958051	0.940417	0.958715	0.89862	0.958771	0.738403
0.959434	1.06814	0.959449	0.947384	0.960113	0.89862	0.960169	0.74537
0.960822	1.08435	0.96089	0.947384	0.961525	0.89862	0.961568	0.738403
0.962224	1.07277	0.962288	0.947384	0.962952	0.89862	0.962994	0.738403
0.963654	1.0867	0.963729	0.947384	0.96435	0.89862	0.964379	0.738403
0.965066	1.07974	0.965141	0.947384	0.965763	0.89862	0.965819	0.738403
0.966487	1.0867	0.96654	0.954352	0.967161	0.89862	0.967218	0.752333
0.967903	1.0867	0.967966	0.954352	0.968588	0.89862	0.968616	0.738403
0.969315	1.0867	0.969379	0.954352	0.969986	0.89862	0.970042	0.731435
0.970726	1.0867	0.970805	0.954352	0.971398	0.89862	0.971441	0.752333
0.972138	1.0867	0.972218	0.954352	0.972811	0.89862	0.972853	0.738403
0.973544	1.0867	0.973644	0.954352	0.974209	0.89862	0.974266	0.74537
0.974975	1.0867	0.975056	0.961315	0.975636	0.905588	0.975664	0.738403
0.976387	1.0867	0.976483	0.961319	0.977034	0.898616	0.977105	0.745366
0.977798	1.0867	0.977881	0.947384	0.978446	0.912556	0.978489	0.74537
0.97921	1.0867	0.979322	0.961315	0.979859	0.912551	0.979915	0.738403
0.980616	1.09113	0.980734	0.961315	0.981271	0.905588	0.981342	0.74537
0.982033	1.08925	0.982147	0.975245	0.982698	0.912551	0.98274	0.752333
0.983444	1.09111	0.983573	0.961315	0.984096	0.89862	0.984167	0.738403
0.984856	1.10063	0.985	0.968278	0.985523	0.912551	0.985579	0.74537
0.986276	1.09367	0.986398	0.968282	0.986949	0.905588	0.986992	0.74537
0.987693	1.09627	0.987811	0.954352	0.988333	0.912551	0.988404	0.74537
0.989113	1.09105	0.989237	0.975245	0.98976	0.919519	0.989831	0.74537
0.99053	1.09367	0.99065	0.954352	0.991172	0.912551	0.991243	0.738403
0.991928	1.1076	0.992076	0.982213	0.992571	0.919519	0.992684	0.74537
0.993334	1.09367	0.99346	0.961315	0.994011	0.919519	0.994082	0.745366
0.994774	1.11457	0.994901	0.982213	0.99541	0.919519	0.995508	0.74537
0.996176	1.10064	0.996299	0.975245	0.996836	0.919519	0.996921	0.74537
0.997597	1.1076	0.997726	0.989176	0.998249	0.919519	0.998319	0.745366
0.998999	1.1076	0.999124	0.968282	0.999675	0.919519	0.99976	0.759301
		1.00054	0.975245

## Sheet: Figure S4
0 psi		5 psi		10 psi		15 psi		20 psi		25 psi
Strain	Stress	Strain	Stress	Strain	Stress	Strain	Stress	Strain	Stress	Strain	Stress
0.000628457	0.0318535	0.000502765	0	0.000251383	0	0.000377074	0	0.000502765	0	0.000502765	0
0.000628457	0.0318535	0.000502765	0	0.000251383	0	0.000377074	0	0.000502765	0	0.000502765	0
0.000628457	0.0318535	0.000502765	0	0.000251383	0	0.000377074	0	0.000628457	0.0953489	0.000628457	0.0953489
0.000628457	0.0318535	0.000502765	0	0.000251383	0	0.000377074	0	0.000628457	0.0953489	0.000628457	0.0953489
0.000628457	0.0318535	0.000502765	0	0.000251383	0	0.000377074	0	0.000628457	0.0953489	0.000628457	0.0953489
0.000628457	0.0318535	0.000502765	0	0.000251383	0	0.000377074	0	0.000628457	0.0953489	0.000628457	0.0953489
0.000628457	0.0318535	0.000502765	0	0.000251383	0	0.000502765	-0.03179	0.000628457	0.0953489	0.000628457	0.0953489
0.000628457	0.0318535	0.000502765	0	0.000251383	0	0.000502765	-0.03179	0.000628457	0.0953489	0.000628457	0.0953489
0.000628457	0.0318535	0.000502765	0	0.000251383	0	0.000502765	-0.03179	0.000628457	0.0953489	0.000628457	0.0953489
0.000628457	0.0318535	0.000502765	0	0.000251383	0	0.000502765	-0.03179	0.000628457	0.0953489	0.000628457	0.0953489
0.000628457	0.0318535	0.000502765	0	0.0015083	-0.06358	0.000628457	-0.03179	0.000628457	0.0953489	0.000628457	0.0953489
0.000628457	0.0318535	0.000502765	0	0.0015083	-0.06358	0.000628457	-0.03179	0.000628457	0.0953489	0.000628457	0.0953489
0.000879839	0.0318535	0.000502765	0	0.00175968	-0.09537	0.000628457	-0.03179	0.00113122	0.158908	0.00113122	0.190719
0.000879839	0.0318535	0.000502765	0	0.00175968	-0.09537	0.000628457	-0.03179	0.00113122	0.158908	0.00113122	0.190719
0.000879839	0.0318535	0.0013826	0	0.00175968	-0.09537	0.000628457	-0.03179	0.00113122	0.158908	0.00113122	0.190719
0.000879839	0.0318535	0.0013826	0	0.00175968	-0.09537	0.000628457	-0.03179	0.00113122	0.158908	0.00113122	0.190719
0.00113122	2.11651e-05	0.00163399	0	0.00175968	-0.09537	0.00163399	-0.158929	0.00113122	0.158908	0.00113122	0.190719
0.00226244	0.0318747	0.00163399	0	0.00175968	-0.09537	0.00163399	-0.158929	0.00201106	0.158908	0.00113122	0.190719
0.00226244	0.0318747	0.00163399	0	0.00175968	-0.09537	0.00163399	-0.158929	0.00201106	0.158908	0.00113122	0.190719
0.00226244	0.0318747	0.00263952	0.0636859	0.00175968	-0.09537	0.00163399	-0.158929	0.00201106	0.158908	0.00213675	0.508556
0.00226244	0.0318747	0.00263952	0.0636859	0.00175968	-0.09537	0.00163399	-0.158929	0.00201106	0.158908	0.00213675	0.508556
0.00226244	0.0318747	0.00263952	0.0636859	0.00175968	-0.09537	0.00251383	-0.190698	0.00201106	0.158908	0.00213675	0.508556
0.00226244	0.0318747	0.00263952	0.0636859	0.00175968	-0.09537	0.00251383	-0.190698	0.00201106	0.158908	0.00213675	0.508556
0.00226244	0.0318747	0.00263952	0.0636859	0.00175968	-0.09537	0.00251383	-0.190698	0.00201106	0.158908	0.00213675	0.508556
0.00226244	0.0318747	0.00263952	0.0636859	0.00175968	-0.09537	0.00251383	-0.190698	0.00201106	0.158908	0.00213675	0.508556
0.00226244	0.0318747	0.00263952	0.0636859	0.00175968	-0.09537	0.00339367	-0.254278	0.00201106	0.158908	0.00213675	0.508556
0.00226244	0.0318747	0.00263952	0.0636859	0.00175968	-0.09537	0.00339367	-0.254278	0.00201106	0.158908	0.00213675	0.508556
0.00226244	0.0318747	0.00263952	0.0636859	0.00175968	-0.09537	0.00339367	-0.254278	0.00201106	0.158908	0.00213675	0.508556
0.00226244	0.0318747	0.00263952	0.0636859	0.00175968	-0.09537	0.00339367	-0.254278	0.00201106	0.158908	0.00213675	0.508556
0.00226244	0.0318747	0.00263952	0.0636859	0.00175968	-0.09537	0.00339367	-0.254278	0.0028909	0.127139	0.00213675	0.508556
0.00226244	0.0318747	0.00263952	0.0636859	0.00175968	-0.09537	0.00339367	-0.254278	0.0028909	0.127139	0.00213675	0.508556
0.00326797	0.0637282	0.00263952	0.0636859	0.00377074	-0.190719	0.00339367	-0.254278	0.00389643	0.158908	0.00414781	0.921741
0.00326797	0.0637282	0.00263952	0.0636859	0.00377074	-0.190719	0.00339367	-0.254278	0.00389643	0.158908	0.00414781	0.921741
0.00326797	0.0637282	0.00351936	0.127372	0.00377074	-0.190719	0.00339367	-0.254278	0.00389643	0.158908	0.00414781	0.921741
0.0042735	0.1911	0.00351936	0.127372	0.00377074	-0.190719	0.00339367	-0.254278	0.00389643	0.158908	0.00414781	0.921741
0.0042735	0.1911	0.00351936	0.127372	0.00377074	-0.190719	0.00339367	-0.254278	0.00389643	0.158908	0.00414781	0.921741
0.0042735	0.1911	0.00351936	0.127372	0.00377074	-0.190719	0.00339367	-0.254278	0.00389643	0.158908	0.00414781	0.921741
0.0042735	0.1911	0.00351936	0.127372	0.00377074	-0.190719	0.00339367	-0.254278	0.00389643	0.158908	0.00414781	0.921741
0.0042735	0.1911	0.00351936	0.127372	0.00377074	-0.190719	0.00339367	-0.254278	0.00389643	0.158908	0.00414781	0.921741
0.0042735	0.1911	0.00351936	0.127372	0.00377074	-0.190719	0.00339367	-0.254278	0.00389643	0.158908	0.00414781	0.921741
0.0042735	0.1911	0.00351936	0.127372	0.00377074	-0.190719	0.00339367	-0.254278	0.00389643	0.158908	0.00414781	0.921741
0.0042735	0.1911	0.00351936	0.127372	0.00377074	-0.190719	0.00339367	-0.254278	0.00389643	0.158908	0.00414781	0.921741
0.0042735	0.1911	0.00351936	0.127372	0.00377074	-0.190719	0.00339367	-0.254278	0.00389643	0.158908	0.00414781	0.921741
0.0042735	0.1911	0.00351936	0.127372	0.00377074	-0.190719	0.00339367	-0.254278	0.00389643	0.158908	0.00414781	0.921741
0.0042735	0.1911	0.00351936	0.127372	0.00377074	-0.190719	0.00339367	-0.254278	0.00389643	0.158908	0.00414781	0.921741
0.0042735	0.1911	0.00351936	0.127372	0.00377074	-0.190719	0.00339367	-0.254278	0.00389643	0.158908	0.00414781	0.921741
0.0042735	0.1911	0.00351936	0.127372	0.00377074	-0.190719	0.00339367	-0.254278	0.00389643	0.158908	0.00414781	0.921741
0.0042735	0.1911	0.00351936	0.127372	0.00377074	-0.190719	0.00339367	-0.254278	0.00389643	0.158908	0.00414781	0.921741
0.0042735	0.1911	0.00490196	0.41399	0.00540473	-0.03179	0.00339367	-0.254278	0.00389643	0.158908	0.00414781	0.921741
0.0042735	0.1911	0.00490196	0.41399	0.00540473	-0.03179	0.00339367	-0.254278	0.00389643	0.158908	0.00414781	0.921741
0.0042735	0.1911	0.00490196	0.41399	0.00540473	-0.03179	0.00339367	-0.254278	0.00389643	0.158908	0.00414781	0.921741
0.0042735	0.1911	0.00490196	0.41399	0.00540473	-0.03179	0.00339367	-0.254278	0.00389643	0.158908	0.00414781	0.921741
0.0042735	0.1911	0.00490196	0.41399	0.00540473	-0.03179	0.00339367	-0.254278	0.00389643	0.158908	0.00414781	0.921741
0.0042735	0.1911	0.00490196	0.41399	0.00540473	-0.03179	0.00339367	-0.254278	0.00389643	0.158908	0.00414781	0.921741
0.0042735	0.1911	0.00490196	0.41399	0.00540473	-0.03179	0.00339367	-0.254278	0.00389643	0.158908	0.00414781	0.921741
0.0042735	0.1911	0.00490196	0.41399	0.00540473	-0.03179	0.00502765	-0.190719	0.00553042	0.349627	0.00414781	0.921741
0.0042735	0.1911	0.00490196	0.41399	0.00540473	-0.03179	0.00502765	-0.190719	0.00553042	0.349627	0.00414781	0.921741
0.0042735	0.1911	0.00641026	0.509529	0.00540473	-0.03179	0.00502765	-0.190719	0.00553042	0.349627	0.00414781	0.921741
0.0042735	0.1911	0.00641026	0.509529	0.00540473	-0.03179	0.00502765	-0.190719	0.00553042	0.349627	0.00414781	0.921741
0.00590749	0.445864	0.00641026	0.509529	0.00540473	-0.03179	0.00804424	0.0317477	0.00553042	0.349627	0.0057818	1.62099
0.00590749	0.445864	0.00641026	0.509529	0.00540473	-0.03179	0.00804424	0.0317477	0.00553042	0.349627	0.0057818	1.62099
0.00590749	0.445864	0.00641026	0.509529	0.00540473	-0.03179	0.00804424	0.0317477	0.00553042	0.349627	0.0057818	1.62099
0.00590749	0.445864	0.00641026	0.509529	0.00540473	-0.03179	0.00804424	0.0317477	0.00553042	0.349627	0.0057818	1.62099
0.00590749	0.445864	0.00641026	0.509529	0.00540473	-0.03179	0.00804424	0.0317477	0.00553042	0.349627	0.0057818	1.62099
0.00590749	0.445864	0.00641026	0.509529	0.00540473	-0.03179	0.00804424	0.0317477	0.00553042	0.349627	0.0057818	1.62099
0.00590749	0.445864	0.00641026	0.509529	0.00540473	-0.03179	0.00804424	0.0317477	0.00553042	0.349627	0.0057818	1.62099
0.00590749	0.445864	0.00641026	0.509529	0.00540473	-0.03179	0.00804424	0.0317477	0.0071644	0.444976	0.0057818	1.62099
0.00590749	0.445864	0.00641026	0.509529	0.00540473	-0.03179	0.00804424	0.0317477	0.0071644	0.444976	0.0057818	1.62099
0.00741579	1.05093	0.00791855	0.732461	0.00540473	-0.03179	0.00804424	0.0317477	0.0086727	0.667463	0.0072901	2.16134
0.00741579	1.05093	0.00791855	0.732461	0.00540473	-0.03179	0.00804424	0.0317477	0.0086727	0.667463	0.0072901	2.16134
0.00741579	1.05093	0.00791855	0.732461	0.0086727	0.444976	0.00804424	0.0317477	0.0086727	0.667463	0.00892408	2.76524
0.00741579	1.05093	0.00791855	0.732461	0.0086727	0.444976	0.00804424	0.0317477	0.0086727	0.667463	0.00892408	2.76524
0.00892408	1.33755	0.00791855	0.732461	0.0086727	0.444976	0.00804424	0.0317477	0.0086727	0.667463	0.00892408	2.76524
0.00892408	1.33755	0.00791855	0.732461	0.0086727	0.444976	0.00804424	0.0317477	0.0086727	0.667463	0.00892408	2.76524
0.00892408	1.33755	0.00791855	0.732461	0.0086727	0.444976	0.00804424	0.0317477	0.0086727	0.667463	0.00892408	2.76524
0.00892408	1.33755	0.00791855	0.732461	0.0086727	0.444976	0.00804424	0.0317477	0.0086727	0.667463	0.00892408	2.76524
0.00892408	1.33755	0.00791855	0.732461	0.0086727	0.444976	0.00804424	0.0317477	0.0086727	0.667463	0.00892408	2.76524
0.00892408	1.33755	0.00791855	0.732461	0.0086727	0.444976	0.00804424	0.0317477	0.0086727	0.667463	0.00892408	2.76524
0.00892408	1.33755	0.00791855	0.732461	0.0086727	0.444976	0.00804424	0.0317477	0.0086727	0.667463	0.00892408	2.76524
0.00892408	1.33755	0.00791855	0.732461	0.0086727	0.444976	0.00804424	0.0317477	0.0086727	0.667463	0.00892408	2.76524
0.00892408	1.33755	0.00791855	0.732461	0.0086727	0.444976	0.00804424	0.0317477	0.0086727	0.667463	0.00892408	2.76524
0.00892408	1.33755	0.00791855	0.732461	0.0086727	0.444976	0.00804424	0.0317477	0.0086727	0.667463	0.00892408	2.76524
0.00892408	1.33755	0.00791855	0.732461	0.0086727	0.444976	0.00804424	0.0317477	0.0086727	0.667463	0.00892408	2.76524
0.00892408	1.33755	0.00791855	0.732461	0.0086727	0.444976	0.00804424	0.0317477	0.0086727	0.667463	0.00892408	2.76524
0.00892408	1.33755	0.00791855	0.732461	0.0086727	0.444976	0.00804424	0.0317477	0.0086727	0.667463	0.00892408	2.76524
0.00892408	1.33755	0.00791855	0.732461	0.0086727	0.444976	0.00804424	0.0317477	0.0086727	0.667463	0.00892408	2.76524
0.00892408	1.33755	0.00791855	0.732461	0.0086727	0.444976	0.00804424	0.0317477	0.0086727	0.667463	0.00892408	2.76524
0.00892408	1.33755	0.00791855	0.732461	0.0086727	0.444976	0.00804424	0.0317477	0.0086727	0.667463	0.00892408	2.76524
0.00892408	1.33755	0.00791855	0.732461	0.0086727	0.444976	0.00804424	0.0317477	0.0086727	0.667463	0.00892408	2.76524
0.00892408	1.33755	0.00791855	0.732461	0.0086727	0.444976	0.00804424	0.0317477	0.0086727	0.667463	0.00892408	2.76524
0.00892408	1.33755	0.00791855	0.732461	0.0086727	0.444976	0.00804424	0.0317477	0.0086727	0.667463	0.00892408	2.76524
0.00892408	1.33755	0.00791855	0.732461	0.0086727	0.444976	0.00804424	0.0317477	0.0086727	0.667463	0.00892408	2.76524
0.00892408	1.33755	0.00791855	0.732461	0.0086727	0.444976	0.00804424	0.0317477	0.0086727	0.667463	0.00892408	2.76524
0.00892408	1.33755	0.00791855	0.732461	0.0086727	0.444976	0.00804424	0.0317477	0.0086727	0.667463	0.00892408	2.76524
0.00892408	1.33755	0.00791855	0.732461	0.0086727	0.444976	0.00804424	0.0317477	0.0086727	0.667463	0.00892408	2.76524
0.00892408	1.33755	0.00967823	1.08277	0.0086727	0.444976	0.00804424	0.0317477	0.0086727	0.667463	0.00892408	2.76524
0.00892408	1.33755	0.00967823	1.08277	0.0086727	0.444976	0.00804424	0.0317477	0.0086727	0.667463	0.00892408	2.76524
0.00892408	1.33755	0.00967823	1.08277	0.0086727	0.444976	0.00804424	0.0317477	0.0086727	0.667463	0.00892408	2.76524
0.00892408	1.33755	0.00967823	1.08277	0.0086727	0.444976	0.00804424	0.0317477	0.0086727	0.667463	0.00892408	2.76524
0.00892408	1.33755	0.00967823	1.08277	0.0104324	0.603904	0.00804424	0.0317477	0.0086727	0.667463	0.00892408	2.76524
0.00892408	1.33755	0.00967823	1.08277	0.0104324	0.603904	0.00804424	0.0317477	0.0086727	0.667463	0.00892408	2.76524
0.00892408	1.33755	0.00967823	1.08277	0.0104324	0.603904	0.00804424	0.0317477	0.0086727	0.667463	0.00892408	2.76524
0.00892408	1.33755	0.00967823	1.08277	0.0104324	0.603904	0.00804424	0.0317477	0.0086727	0.667463	0.00892408	2.76524
0.00892408	1.33755	0.00967823	1.08277	0.0104324	0.603904	0.00804424	0.0317477	0.0086727	0.667463	0.00892408	2.76524
0.00892408	1.33755	0.00967823	1.08277	0.0104324	0.603904	0.00804424	0.0317477	0.0086727	0.667463	0.00892408	2.76524
0.00892408	1.33755	0.00967823	1.08277	0.0104324	0.603904	0.00804424	0.0317477	0.0086727	0.667463	0.00892408	2.76524
0.00892408	1.33755	0.0114379	1.24199	0.0104324	0.603904	0.00804424	0.0317477	0.0086727	0.667463	0.00892408	2.76524
0.00892408	1.33755	0.0114379	1.24199	0.0104324	0.603904	0.00804424	0.0317477	0.0086727	0.667463	0.00892408	2.76524
0.00892408	1.33755	0.0114379	1.24199	0.0104324	0.603904	0.011815	0.572093	0.0105581	1.14423	0.00892408	2.76524
0.00892408	1.33755	0.0114379	1.24199	0.0104324	0.603904	0.011815	0.572093	0.0105581	1.14423	0.00892408	2.76524
0.00892408	1.33755	0.0114379	1.24199	0.0104324	0.603904	0.0135747	0.826371	0.0105581	1.14423	0.00892408	2.76524
0.00892408	1.33755	0.0114379	1.24199	0.0104324	0.603904	0.0135747	0.826371	0.0105581	1.14423	0.00892408	2.76524
0.0108095	1.40124	0.0114379	1.24199	0.0104324	0.603904	0.0135747	0.826371	0.0105581	1.14423	0.0108095	3.78233
0.0108095	1.40124	0.0114379	1.24199	0.0104324	0.603904	0.0135747	0.826371	0.0105581	1.14423	0.0108095	3.78233
0.0108095	1.40124	0.0114379	1.24199	0.0104324	0.603904	0.0135747	0.826371	0.0105581	1.14423	0.0108095	3.78233
0.0108095	1.40124	0.0114379	1.24199	0.0104324	0.603904	0.0135747	0.826371	0.0105581	1.14423	0.0108095	3.78233
0.0108095	1.40124	0.0114379	1.24199	0.0104324	0.603904	0.0135747	0.826371	0.0105581	1.14423	0.0108095	3.78233
0.0108095	1.40124	0.0114379	1.24199	0.0104324	0.603904	0.0135747	0.826371	0.0123177	1.58923	0.0108095	3.78233
0.0108095	1.40124	0.0114379	1.24199	0.0104324	0.603904	0.0135747	0.826371	0.0123177	1.58923	0.0108095	3.78233
0.0126948	2.07001	0.0133233	1.49676	0.0104324	0.603904	0.0135747	0.826371	0.0142031	1.97062	0.0126948	4.57694
0.0126948	2.07001	0.0133233	1.49676	0.0104324	0.603904	0.0135747	0.826371	0.0142031	1.97062	0.0126948	4.57694
0.0126948	2.07001	0.0133233	1.49676	0.0104324	0.603904	0.0135747	0.826371	0.0142031	1.97062	0.0126948	4.57694
0.0126948	2.07001	0.0133233	1.49676	0.0104324	0.603904	0.0135747	0.826371	0.0142031	1.97062	0.0126948	4.57694
0.0145802	2.3248	0.0133233	1.49676	0.0142031	1.30316	0.0135747	0.826371	0.0142031	1.97062	0.0145802	5.37154
0.0145802	2.3248	0.0133233	1.49676	0.0142031	1.30316	0.0135747	0.826371	0.0142031	1.97062	0.0145802	5.37154
0.0145802	2.3248	0.0133233	1.49676	0.0142031	1.30316	0.0135747	0.826371	0.0142031	1.97062	0.0145802	5.37154
0.0145802	2.3248	0.0133233	1.49676	0.0142031	1.30316	0.0135747	0.826371	0.0142031	1.97062	0.0145802	5.37154
0.0145802	2.3248	0.0133233	1.49676	0.0142031	1.30316	0.0135747	0.826371	0.0142031	1.97062	0.0145802	5.37154
0.0145802	2.3248	0.0133233	1.49676	0.0142031	1.30316	0.0135747	0.826371	0.0142031	1.97062	0.0145802	5.37154
0.0145802	2.3248	0.0133233	1.49676	0.0142031	1.30316	0.0135747	0.826371	0.0142031	1.97062	0.0145802	5.37154
0.0145802	2.3248	0.0133233	1.49676	0.0142031	1.30316	0.0135747	0.826371	0.0142031	1.97062	0.0145802	5.37154
0.0145802	2.3248	0.0133233	1.49676	0.0142031	1.30316	0.0135747	0.826371	0.0142031	1.97062	0.0145802	5.37154
0.0145802	2.3248	0.0133233	1.49676	0.0142031	1.30316	0.0135747	0.826371	0.0142031	1.97062	0.0145802	5.37154
0.0145802	2.3248	0.0133233	1.49676	0.0142031	1.30316	0.0135747	0.826371	0.0142031	1.97062	0.0145802	5.37154
0.0145802	2.3248	0.0133233	1.49676	0.0142031	1.30316	0.0135747	0.826371	0.0142031	1.97062	0.0145802	5.37154
0.0145802	2.3248	0.0133233	1.49676	0.0142031	1.30316	0.0135747	0.826371	0.0142031	1.97062	0.0145802	5.37154
0.0145802	2.3248	0.0133233	1.49676	0.0142031	1.30316	0.0135747	0.826371	0.0142031	1.97062	0.0145802	5.37154
0.0145802	2.3248	0.0133233	1.49676	0.0142031	1.30316	0.0135747	0.826371	0.0142031	1.97062	0.0145802	5.37154
0.0145802	2.3248	0.0133233	1.49676	0.0142031	1.30316	0.0135747	0.826371	0.0142031	1.97062	0.0145802	5.37154
0.0145802	2.3248	0.0133233	1.49676	0.0142031	1.30316	0.0135747	0.826371	0.0142031	1.97062	0.0145802	5.37154
0.0145802	2.3248	0.0133233	1.49676	0.0142031	1.30316	0.0135747	0.826371	0.0142031	1.97062	0.0145802	5.37154
0.0145802	2.3248	0.0133233	1.49676	0.0142031	1.30316	0.0135747	0.826371	0.0142031	1.97062	0.0145802	5.37154
0.0145802	2.3248	0.0133233	1.49676	0.0142031	1.30316	0.0135747	0.826371	0.0142031	1.97062	0.0145802	5.37154
0.0145802	2.3248	0.0133233	1.49676	0.0142031	1.30316	0.0135747	0.826371	0.0142031	1.97062	0.0145802	5.37154
0.0145802	2.3248	0.0133233	1.49676	0.0142031	1.30316	0.0135747	0.826371	0.0142031	1.97062	0.0145802	5.37154
0.0145802	2.3248	0.0133233	1.49676	0.0142031	1.30316	0.0135747	0.826371	0.0142031	1.97062	0.0145802	5.37154
0.0145802	2.3248	0.0133233	1.49676	0.0142031	1.30316	0.0135747	0.826371	0.0142031	1.97062	0.0145802	5.37154
0.0145802	2.3248	0.0133233	1.49676	0.0142031	1.30316	0.0135747	0.826371	0.0142031	1.97062	0.0145802	5.37154
0.0145802	2.3248	0.0133233	1.49676	0.0142031	1.30316	0.0135747	0.826371	0.0142031	1.97062	0.0145802	5.37154
0.0145802	2.3248	0.0152086	1.84706	0.0142031	1.30316	0.0135747	0.826371	0.0142031	1.97062	0.0145802	5.37154
0.0145802	2.3248	0.0152086	1.84706	0.0142031	1.30316	0.0135747	0.826371	0.0142031	1.97062	0.0145802	5.37154
0.0145802	2.3248	0.0152086	1.84706	0.0142031	1.30316	0.0135747	0.826371	0.0142031	1.97062	0.0145802	5.37154
0.0145802	2.3248	0.0152086	1.84706	0.0142031	1.30316	0.0135747	0.826371	0.0142031	1.97062	0.0145802	5.37154
0.0145802	2.3248	0.0152086	1.84706	0.0142031	1.30316	0.0135747	0.826371	0.0142031	1.97062	0.0145802	5.37154
0.0145802	2.3248	0.0152086	1.84706	0.0142031	1.30316	0.0135747	0.826371	0.0142031	1.97062	0.0145802	5.37154
0.0145802	2.3248	0.0152086	1.84706	0.0162142	1.49386	0.0135747	0.826371	0.0142031	1.97062	0.0145802	5.37154
0.0145802	2.3248	0.0152086	1.84706	0.0162142	1.49386	0.0135747	0.826371	0.0142031	1.97062	0.0145802	5.37154
0.0145802	2.3248	0.0152086	1.84706	0.0162142	1.49386	0.0135747	0.826371	0.0142031	1.97062	0.0145802	5.37154
0.0145802	2.3248	0.0152086	1.84706	0.0162142	1.49386	0.0135747	0.826371	0.0142031	1.97062	0.0145802	5.37154
0.0145802	2.3248	0.0152086	1.84706	0.0162142	1.49386	0.0135747	0.826371	0.0142031	1.97062	0.0145802	5.37154
0.0145802	2.3248	0.0152086	1.84706	0.0162142	1.49386	0.0135747	0.826371	0.0142031	1.97062	0.0145802	5.37154
0.0145802	2.3248	0.017094	1.97445	0.0162142	1.49386	0.0135747	0.826371	0.0142031	1.97062	0.0145802	5.37154
0.0145802	2.3248	0.017094	1.97445	0.0162142	1.49386	0.0135747	0.826371	0.0142031	1.97062	0.0145802	5.37154
0.0145802	2.3248	0.017094	1.97445	0.0162142	1.49386	0.0135747	0.826371	0.0142031	1.97062	0.0145802	5.37154
0.0145802	2.3248	0.017094	1.97445	0.0162142	1.49386	0.0135747	0.826371	0.0142031	1.97062	0.0145802	5.37154
0.0145802	2.3248	0.017094	1.97445	0.0162142	1.49386	0.0173454	1.176	0.0160885	2.5745	0.0145802	5.37154
0.0145802	2.3248	0.017094	1.97445	0.0162142	1.49386	0.0193565	1.33493	0.0160885	2.5745	0.0145802	5.37154
0.0145802	2.3248	0.017094	1.97445	0.0162142	1.49386	0.0193565	1.33493	0.0160885	2.5745	0.0145802	5.37154
0.0164656	2.38851	0.017094	1.97445	0.0162142	1.49386	0.0193565	1.33493	0.0160885	2.5745	0.0164656	6.38865
0.0164656	2.38851	0.017094	1.97445	0.0162142	1.49386	0.0193565	1.33493	0.0160885	2.5745	0.0164656	6.38865
0.0164656	2.38851	0.017094	1.97445	0.0162142	1.49386	0.0193565	1.33493	0.0160885	2.5745	0.0164656	6.38865
0.0164656	2.38851	0.017094	1.97445	0.0162142	1.49386	0.0193565	1.33493	0.0160885	2.5745	0.0164656	6.38865
0.0164656	2.38851	0.017094	1.97445	0.0162142	1.49386	0.0193565	1.33493	0.0160885	2.5745	0.0164656	6.38865
0.0164656	2.38851	0.017094	1.97445	0.0162142	1.49386	0.0193565	1.33493	0.0160885	2.5745	0.0164656	6.38865
0.0164656	2.38851	0.017094	1.97445	0.0162142	1.49386	0.0193565	1.33493	0.0180995	3.05125	0.0164656	6.38865
0.0164656	2.38851	0.017094	1.97445	0.0162142	1.49386	0.0193565	1.33493	0.0180995	3.05125	0.0164656	6.38865
0.0183509	2.83373	0.0189794	2.16553	0.0162142	1.49386	0.0193565	1.33493	0.0199849	3.52801	0.0183509	7.18325
0.0183509	2.83373	0.0189794	2.16553	0.0162142	1.49386	0.0193565	1.33493	0.0199849	3.52801	0.0183509	7.18325
0.0183509	2.83373	0.0189794	2.16553	0.0162142	1.49386	0.0193565	1.33493	0.0199849	3.52801	0.0183509	7.18325
0.0183509	2.83373	0.0189794	2.16553	0.0162142	1.49386	0.0193565	1.33493	0.0199849	3.52801	0.0183509	7.18325
0.0202363	2.80188	0.0189794	2.16553	0.0162142	1.49386	0.0193565	1.33493	0.0199849	3.52801	0.0202363	8.04141
0.0202363	2.80188	0.0189794	2.16553	0.0202363	1.90704	0.0193565	1.33493	0.0199849	3.52801	0.0202363	8.04141
0.0202363	2.80188	0.0189794	2.16553	0.0202363	1.90704	0.0193565	1.33493	0.0199849	3.52801	0.0202363	8.04141
0.0202363	2.80188	0.0189794	2.16553	0.0202363	1.90704	0.0193565	1.33493	0.0199849	3.52801	0.0202363	8.04141
0.0202363	2.80188	0.0189794	2.16553	0.0202363	1.90704	0.0193565	1.33493	0.0199849	3.52801	0.0202363	8.04141
0.0202363	2.80188	0.0189794	2.16553	0.0202363	1.90704	0.0193565	1.33493	0.0199849	3.52801	0.0202363	8.04141
0.0202363	2.80188	0.0189794	2.16553	0.0202363	1.90704	0.0193565	1.33493	0.0199849	3.52801	0.0202363	8.04141
0.0202363	2.80188	0.0189794	2.16553	0.0202363	1.90704	0.0193565	1.33493	0.0199849	3.52801	0.0202363	8.04141
0.0202363	2.80188	0.0189794	2.16553	0.0202363	1.90704	0.0193565	1.33493	0.0199849	3.52801	0.0202363	8.04141
0.0202363	2.80188	0.0189794	2.16553	0.0202363	1.90704	0.0193565	1.33493	0.0199849	3.52801	0.0202363	8.04141
0.0202363	2.80188	0.0189794	2.16553	0.0202363	1.90704	0.0193565	1.33493	0.0199849	3.52801	0.0202363	8.04141
0.0202363	2.80188	0.0189794	2.16553	0.0202363	1.90704	0.0193565	1.33493	0.0199849	3.52801	0.0202363	8.04141
0.0202363	2.80188	0.0189794	2.16553	0.0202363	1.90704	0.0193565	1.33493	0.0199849	3.52801	0.0202363	8.04141
0.0202363	2.80188	0.0189794	2.16553	0.0202363	1.90704	0.0193565	1.33493	0.0199849	3.52801	0.0202363	8.04141
0.0202363	2.80188	0.0189794	2.16553	0.0202363	1.90704	0.0193565	1.33493	0.0199849	3.52801	0.0202363	8.04141
0.0202363	2.80188	0.0189794	2.16553	0.0202363	1.90704	0.0193565	1.33493	0.0199849	3.52801	0.0202363	8.04141
0.0202363	2.80188	0.0189794	2.16553	0.0202363	1.90704	0.0193565	1.33493	0.0199849	3.52801	0.0202363	8.04141
0.0202363	2.80188	0.0189794	2.16553	0.0202363	1.90704	0.0193565	1.33493	0.0199849	3.52801	0.0202363	8.04141
0.0202363	2.80188	0.0189794	2.16553	0.0202363	1.90704	0.0193565	1.33493	0.0199849	3.52801	0.0202363	8.04141
0.0202363	2.80188	0.0189794	2.16553	0.0202363	1.90704	0.0193565	1.33493	0.0199849	3.52801	0.0202363	8.04141
0.0202363	2.80188	0.0189794	2.16553	0.0202363	1.90704	0.0193565	1.33493	0.0199849	3.52801	0.0202363	8.04141
0.0202363	2.80188	0.0189794	2.16553	0.0202363	1.90704	0.0193565	1.33493	0.0199849	3.52801	0.0202363	8.04141
0.0202363	2.80188	0.0189794	2.16553	0.0202363	1.90704	0.0193565	1.33493	0.0199849	3.52801	0.0202363	8.04141
0.0202363	2.80188	0.0189794	2.16553	0.0202363	1.90704	0.0193565	1.33493	0.0199849	3.52801	0.0202363	8.04141
0.0202363	2.80188	0.0189794	2.16553	0.0202363	1.90704	0.0193565	1.33493	0.0199849	3.52801	0.0202363	8.04141
0.0202363	2.80188	0.0189794	2.16553	0.0202363	1.90704	0.0193565	1.33493	0.0199849	3.52801	0.0202363	8.04141
0.0202363	2.80188	0.0189794	2.16553	0.0202363	1.90704	0.0193565	1.33493	0.0199849	3.52801	0.0202363	8.04141
0.0202363	2.80188	0.0189794	2.16553	0.0202363	1.90704	0.0193565	1.33493	0.0199849	3.52801	0.0202363	8.04141
0.0202363	2.80188	0.0209904	2.484	0.0202363	1.90704	0.0193565	1.33493	0.0199849	3.52801	0.0202363	8.04141
0.0202363	2.80188	0.0209904	2.484	0.0202363	1.90704	0.0193565	1.33493	0.0199849	3.52801	0.0202363	8.04141
0.0202363	2.80188	0.0209904	2.484	0.0202363	1.90704	0.0193565	1.33493	0.0199849	3.52801	0.0202363	8.04141
0.0202363	2.80188	0.0209904	2.484	0.0202363	1.90704	0.0193565	1.33493	0.0199849	3.52801	0.0202363	8.04141
0.0202363	2.80188	0.0209904	2.484	0.0202363	1.90704	0.0193565	1.33493	0.0199849	3.52801	0.0202363	8.04141
0.0202363	2.80188	0.0209904	2.484	0.0202363	1.90704	0.0193565	1.33493	0.0199849	3.52801	0.0202363	8.04141
0.0202363	2.80188	0.0209904	2.484	0.0202363	1.90704	0.0193565	1.33493	0.0199849	3.52801	0.0202363	8.04141
0.0202363	2.80188	0.0209904	2.484	0.0222474	2.03418	0.0193565	1.33493	0.0199849	3.52801	0.0202363	8.04141
0.0202363	2.80188	0.0209904	2.484	0.0222474	2.03418	0.0193565	1.33493	0.0199849	3.52801	0.0202363	8.04141
0.0202363	2.80188	0.0209904	2.484	0.0222474	2.03418	0.0193565	1.33493	0.0199849	3.52801	0.0202363	8.04141
0.0202363	2.80188	0.0209904	2.484	0.0222474	2.03418	0.0193565	1.33493	0.0199849	3.52801	0.0202363	8.04141
0.0202363	2.80188	0.0230015	2.57954	0.0222474	2.03418	0.0193565	1.33493	0.0199849	3.52801	0.0202363	8.04141
0.0202363	2.80188	0.0230015	2.57954	0.0222474	2.03418	0.0193565	1.33493	0.0199849	3.52801	0.0202363	8.04141
0.0202363	2.80188	0.0230015	2.57954	0.0222474	2.03418	0.0193565	1.33493	0.0199849	3.52801	0.0202363	8.04141
0.0202363	2.80188	0.0230015	2.57954	0.0222474	2.03418	0.0193565	1.33493	0.0199849	3.52801	0.0202363	8.04141
0.0202363	2.80188	0.0230015	2.57954	0.0222474	2.03418	0.0233786	1.81169	0.021996	4.13192	0.0202363	8.04141
0.0202363	2.80188	0.0230015	2.57954	0.0222474	2.03418	0.0233786	1.81169	0.021996	4.13192	0.0202363	8.04141
0.0202363	2.80188	0.0230015	2.57954	0.0222474	2.03418	0.0233786	1.81169	0.021996	4.13192	0.0221217	9.0585
0.0202363	2.80188	0.0230015	2.57954	0.0222474	2.03418	0.0233786	1.81169	0.021996	4.13192	0.0221217	9.0585
0.0222474	2.86557	0.0230015	2.57954	0.0222474	2.03418	0.0253896	2.00239	0.021996	4.13192	0.0221217	9.0585
0.0222474	2.86557	0.0230015	2.57954	0.0222474	2.03418	0.0253896	2.00239	0.021996	4.13192	0.0221217	9.0585
0.0222474	2.86557	0.0230015	2.57954	0.0222474	2.03418	0.0253896	2.00239	0.021996	4.13192	0.0221217	9.0585
0.0222474	2.86557	0.0230015	2.57954	0.0222474	2.03418	0.0253896	2.00239	0.021996	4.13192	0.0221217	9.0585
0.0222474	2.86557	0.0230015	2.57954	0.0222474	2.03418	0.0253896	2.00239	0.021996	4.13192	0.0221217	9.0585
0.0222474	2.86557	0.0230015	2.57954	0.0222474	2.03418	0.0253896	2.00239	0.0238813	4.60868	0.024007	9.8849
0.0222474	2.86557	0.0230015	2.57954	0.0222474	2.03418	0.0253896	2.00239	0.0238813	4.60868	0.024007	9.8849
0.0242584	3.11984	0.0250126	2.77062	0.0222474	2.03418	0.0253896	2.00239	0.0258924	5.11724	0.024007	9.8849
0.0242584	3.11984	0.0250126	2.77062	0.0222474	2.03418	0.0253896	2.00239	0.0258924	5.11724	0.024007	9.8849
0.0242584	3.11984	0.0250126	2.77062	0.0222474	2.03418	0.0253896	2.00239	0.0258924	5.11724	0.024007	9.8849
0.0242584	3.11984	0.0250126	2.77062	0.0222474	2.03418	0.0253896	2.00239	0.0258924	5.11724	0.024007	9.8849
0.0262695	3.08799	0.0250126	2.77062	0.0222474	2.03418	0.0253896	2.00239	0.0258924	5.11724	0.0260181	10.6795
0.0262695	3.08799	0.0250126	2.77062	0.0222474	2.03418	0.0253896	2.00239	0.0258924	5.11724	0.0260181	10.6795
0.0262695	3.08799	0.0250126	2.77062	0.0241327	2.19309	0.0253896	2.00239	0.0258924	5.11724	0.0260181	10.6795
0.0262695	3.08799	0.0250126	2.77062	0.0241327	2.19309	0.0253896	2.00239	0.0258924	5.11724	0.0260181	10.6795
0.0262695	3.08799	0.0250126	2.77062	0.0261438	2.38381	0.0253896	2.00239	0.0258924	5.11724	0.0260181	10.6795
0.0262695	3.08799	0.0250126	2.77062	0.0261438	2.38381	0.0253896	2.00239	0.0258924	5.11724	0.0260181	10.6795
0.0262695	3.08799	0.0250126	2.77062	0.0261438	2.38381	0.0253896	2.00239	0.0258924	5.11724	0.0260181	10.6795
0.0262695	3.08799	0.0250126	2.77062	0.0261438	2.38381	0.0253896	2.00239	0.0258924	5.11724	0.0260181	10.6795
0.0262695	3.08799	0.0250126	2.77062	0.0261438	2.38381	0.0253896	2.00239	0.0258924	5.11724	0.0260181	10.6795
0.0262695	3.08799	0.0250126	2.77062	0.0261438	2.38381	0.0253896	2.00239	0.0258924	5.11724	0.0260181	10.6795
0.0262695	3.08799	0.0250126	2.77062	0.0261438	2.38381	0.0253896	2.00239	0.0258924	5.11724	0.0260181	10.6795
0.0262695	3.08799	0.0250126	2.77062	0.0261438	2.38381	0.0253896	2.00239	0.0258924	5.11724	0.0260181	10.6795
0.0262695	3.08799	0.0250126	2.77062	0.0261438	2.38381	0.0253896	2.00239	0.0258924	5.11724	0.0260181	10.6795
0.0262695	3.08799	0.0250126	2.77062	0.0261438	2.38381	0.0253896	2.00239	0.0258924	5.11724	0.0260181	10.6795
0.0262695	3.08799	0.0250126	2.77062	0.0261438	2.38381	0.0253896	2.00239	0.0258924	5.11724	0.0260181	10.6795
0.0262695	3.08799	0.0250126	2.77062	0.0261438	2.38381	0.0253896	2.00239	0.0258924	5.11724	0.0260181	10.6795
0.0262695	3.08799	0.0250126	2.77062	0.0261438	2.38381	0.0253896	2.00239	0.0258924	5.11724	0.0260181	10.6795
0.0262695	3.08799	0.0250126	2.77062	0.0261438	2.38381	0.0253896	2.00239	0.0258924	5.11724	0.0260181	10.6795
0.0262695	3.08799	0.0250126	2.77062	0.0261438	2.38381	0.0253896	2.00239	0.0258924	5.11724	0.0260181	10.6795
0.0262695	3.08799	0.0250126	2.77062	0.0261438	2.38381	0.0253896	2.00239	0.0258924	5.11724	0.0260181	10.6795
0.0262695	3.08799	0.0250126	2.77062	0.0261438	2.38381	0.0253896	2.00239	0.0258924	5.11724	0.0260181	10.6795
0.0262695	3.08799	0.0250126	2.77062	0.0261438	2.38381	0.0253896	2.00239	0.0258924	5.11724	0.0260181	10.6795
0.0262695	3.08799	0.0250126	2.77062	0.0261438	2.38381	0.0253896	2.00239	0.0258924	5.11724	0.0260181	10.6795
0.0262695	3.08799	0.0250126	2.77062	0.0261438	2.38381	0.0253896	2.00239	0.0258924	5.11724	0.0260181	10.6795
0.0262695	3.08799	0.0250126	2.77062	0.0261438	2.38381	0.0253896	2.00239	0.0258924	5.11724	0.0260181	10.6795
0.0262695	3.08799	0.0250126	2.77062	0.0261438	2.38381	0.0253896	2.00239	0.0258924	5.11724	0.0260181	10.6795
0.0262695	3.08799	0.0250126	2.77062	0.0261438	2.38381	0.0253896	2.00239	0.0258924	5.11724	0.0260181	10.6795
0.0262695	3.08799	0.0250126	2.77062	0.0261438	2.38381	0.0253896	2.00239	0.0258924	5.11724	0.0260181	10.6795
0.0262695	3.08799	0.0250126	2.77062	0.0261438	2.38381	0.0253896	2.00239	0.0258924	5.11724	0.0260181	10.6795
0.0262695	3.08799	0.0250126	2.77062	0.0261438	2.38381	0.0253896	2.00239	0.0258924	5.11724	0.0260181	10.6795
0.0262695	3.08799	0.0270236	2.92985	0.0261438	2.38381	0.0253896	2.00239	0.0258924	5.11724	0.0260181	10.6795
0.0262695	3.08799	0.0270236	2.92985	0.0261438	2.38381	0.0253896	2.00239	0.0258924	5.11724	0.0260181	10.6795
0.0262695	3.08799	0.0270236	2.92985	0.0261438	2.38381	0.0253896	2.00239	0.0258924	5.11724	0.0260181	10.6795
0.0262695	3.08799	0.0270236	2.92985	0.0261438	2.38381	0.0253896	2.00239	0.0258924	5.11724	0.0260181	10.6795
0.0262695	3.08799	0.0270236	2.92985	0.0261438	2.38381	0.0253896	2.00239	0.0258924	5.11724	0.0260181	10.6795
0.0262695	3.08799	0.0270236	2.92985	0.0261438	2.38381	0.0253896	2.00239	0.0258924	5.11724	0.0260181	10.6795
0.0262695	3.08799	0.0270236	2.92985	0.0261438	2.38381	0.0253896	2.00239	0.0258924	5.11724	0.0260181	10.6795
0.0262695	3.08799	0.0270236	2.92985	0.0261438	2.38381	0.0253896	2.00239	0.0258924	5.11724	0.0260181	10.6795
0.0262695	3.08799	0.0270236	2.92985	0.0281549	2.51095	0.0253896	2.00239	0.0258924	5.11724	0.0260181	10.6795
0.0262695	3.08799	0.0270236	2.92985	0.0281549	2.51095	0.0253896	2.00239	0.0258924	5.11724	0.0260181	10.6795
0.0262695	3.08799	0.0270236	2.92985	0.0281549	2.51095	0.0253896	2.00239	0.0258924	5.11724	0.0260181	10.6795
0.0262695	3.08799	0.0270236	2.92985	0.0281549	2.51095	0.0253896	2.00239	0.0258924	5.11724	0.0260181	10.6795
0.0262695	3.08799	0.0290347	3.02539	0.0281549	2.51095	0.0253896	2.00239	0.0258924	5.11724	0.0260181	10.6795
0.0262695	3.08799	0.0290347	3.02539	0.0281549	2.51095	0.0253896	2.00239	0.0258924	5.11724	0.0260181	10.6795
0.0262695	3.08799	0.0290347	3.02539	0.0281549	2.51095	0.0253896	2.00239	0.0258924	5.11724	0.0260181	10.6795
0.0262695	3.08799	0.0290347	3.02539	0.0281549	2.51095	0.0274007	2.28846	0.0279035	5.75293	0.0280292	11.6648
0.0262695	3.08799	0.0290347	3.02539	0.0281549	2.51095	0.0274007	2.28846	0.0279035	5.75293	0.0280292	11.6648
0.0262695	3.08799	0.0290347	3.02539	0.0281549	2.51095	0.0295375	2.5745	0.0279035	5.75293	0.0280292	11.6648
0.0262695	3.08799	0.0290347	3.02539	0.0281549	2.51095	0.0295375	2.5745	0.0279035	5.75293	0.0280292	11.6648
0.0282805	3.18353	0.0290347	3.02539	0.0281549	2.51095	0.0315485	2.79699	0.0279035	5.75293	0.0280292	11.6648
0.0282805	3.18353	0.0290347	3.02539	0.0281549	2.51095	0.0315485	2.79699	0.0279035	5.75293	0.0280292	11.6648
0.0282805	3.18353	0.0290347	3.02539	0.0281549	2.51095	0.0315485	2.79699	0.0279035	5.75293	0.0280292	11.6648
0.0282805	3.18353	0.0290347	3.02539	0.0281549	2.51095	0.0315485	2.79699	0.0279035	5.75293	0.0280292	11.6648
0.0282805	3.18353	0.0290347	3.02539	0.0281549	2.51095	0.0315485	2.79699	0.0279035	5.75293	0.0280292	11.6648
0.0282805	3.18353	0.0290347	3.02539	0.0281549	2.51095	0.0315485	2.79699	0.0279035	5.75293	0.0280292	11.6648
0.0282805	3.18353	0.0290347	3.02539	0.0281549	2.51095	0.0315485	2.79699	0.0300402	6.19791	0.0301659	12.4594
0.0282805	3.18353	0.0290347	3.02539	0.0281549	2.51095	0.0315485	2.79699	0.0300402	6.19791	0.0301659	12.4594
0.0302916	3.53316	0.0310458	3.12092	0.0281549	2.51095	0.0315485	2.79699	0.0320513	6.73823	0.0301659	12.4594
0.0302916	3.53316	0.0310458	3.12092	0.0281549	2.51095	0.0315485	2.79699	0.0320513	6.73823	0.0301659	12.4594
0.0302916	3.53316	0.0310458	3.12092	0.0281549	2.51095	0.0315485	2.79699	0.0320513	6.73823	0.0301659	12.4594
0.0323027	3.6287	0.0310458	3.12092	0.0281549	2.51095	0.0315485	2.79699	0.0320513	6.73823	0.032177	13.2858
0.0323027	3.6287	0.0310458	3.12092	0.0281549	2.51095	0.0315485	2.79699	0.0320513	6.73823	0.032177	13.2858
0.0323027	3.6287	0.0310458	3.12092	0.0302916	2.76522	0.0315485	2.79699	0.0320513	6.73823	0.032177	13.2858
0.0323027	3.6287	0.0310458	3.12092	0.0302916	2.76522	0.0315485	2.79699	0.0320513	6.73823	0.032177	13.2858
0.0323027	3.6287	0.0310458	3.12092	0.0323027	2.92413	0.0315485	2.79699	0.0320513	6.73823	0.032177	13.2858
0.0323027	3.6287	0.0310458	3.12092	0.0323027	2.92413	0.0315485	2.79699	0.0320513	6.73823	0.032177	13.2858
0.0323027	3.6287	0.0310458	3.12092	0.0323027	2.92413	0.0315485	2.79699	0.0320513	6.73823	0.032177	13.2858
0.0323027	3.6287	0.0310458	3.12092	0.0323027	2.92413	0.0315485	2.79699	0.0320513	6.73823	0.032177	13.2858
0.0323027	3.6287	0.0310458	3.12092	0.0323027	2.92413	0.0315485	2.79699	0.0320513	6.73823	0.032177	13.2858
0.0323027	3.6287	0.0310458	3.12092	0.0323027	2.92413	0.0315485	2.79699	0.0320513	6.73823	0.032177	13.2858
0.0323027	3.6287	0.0310458	3.12092	0.0323027	2.92413	0.0315485	2.79699	0.0320513	6.73823	0.032177	13.2858
0.0323027	3.6287	0.0310458	3.12092	0.0323027	2.92413	0.0315485	2.79699	0.0320513	6.73823	0.032177	13.2858
0.0323027	3.6287	0.0310458	3.12092	0.0323027	2.92413	0.0315485	2.79699	0.0320513	6.73823	0.032177	13.2858
0.0323027	3.6287	0.0310458	3.12092	0.0323027	2.92413	0.0315485	2.79699	0.0320513	6.73823	0.032177	13.2858
0.0323027	3.6287	0.0310458	3.12092	0.0323027	2.92413	0.0315485	2.79699	0.0320513	6.73823	0.032177	13.2858
0.0323027	3.6287	0.0310458	3.12092	0.0323027	2.92413	0.0315485	2.79699	0.0320513	6.73823	0.032177	13.2858
0.0323027	3.6287	0.0310458	3.12092	0.0323027	2.92413	0.0315485	2.79699	0.0320513	6.73823	0.032177	13.2858
0.0323027	3.6287	0.0310458	3.12092	0.0323027	2.92413	0.0315485	2.79699	0.0320513	6.73823	0.032177	13.2858
0.0323027	3.6287	0.0310458	3.12092	0.0323027	2.92413	0.0315485	2.79699	0.0320513	6.73823	0.032177	13.2858
0.0323027	3.6287	0.0310458	3.12092	0.0323027	2.92413	0.0315485	2.79699	0.0320513	6.73823	0.032177	13.2858
0.0323027	3.6287	0.0310458	3.12092	0.0323027	2.92413	0.0315485	2.79699	0.0320513	6.73823	0.032177	13.2858
0.0323027	3.6287	0.0310458	3.12092	0.0323027	2.92413	0.0315485	2.79699	0.0320513	6.73823	0.032177	13.2858
0.0323027	3.6287	0.0310458	3.12092	0.0323027	2.92413	0.0315485	2.79699	0.0320513	6.73823	0.032177	13.2858
0.0323027	3.6287	0.0310458	3.12092	0.0323027	2.92413	0.0315485	2.79699	0.0320513	6.73823	0.032177	13.2858
0.0323027	3.6287	0.0310458	3.12092	0.0323027	2.92413	0.0315485	2.79699	0.0320513	6.73823	0.032177	13.2858
0.0323027	3.6287	0.0310458	3.12092	0.0323027	2.92413	0.0315485	2.79699	0.0320513	6.73823	0.032177	13.2858
0.0323027	3.6287	0.0310458	3.12092	0.0323027	2.92413	0.0315485	2.79699	0.0320513	6.73823	0.032177	13.2858
0.0323027	3.6287	0.0310458	3.12092	0.0323027	2.92413	0.0315485	2.79699	0.0320513	6.73823	0.032177	13.2858
0.0323027	3.6287	0.0310458	3.12092	0.0323027	2.92413	0.0315485	2.79699	0.0320513	6.73823	0.032177	13.2858
0.0323027	3.6287	0.0310458	3.12092	0.0323027	2.92413	0.0315485	2.79699	0.0320513	6.73823	0.032177	13.2858
0.0323027	3.6287	0.0310458	3.12092	0.0323027	2.92413	0.0315485	2.79699	0.0320513	6.73823	0.032177	13.2858
0.0323027	3.6287	0.0330568	3.24813	0.0323027	2.92413	0.0315485	2.79699	0.0320513	6.73823	0.032177	13.2858
0.0323027	3.6287	0.0330568	3.24813	0.0323027	2.92413	0.0315485	2.79699	0.0320513	6.73823	0.032177	13.2858
0.0323027	3.6287	0.0330568	3.24813	0.0323027	2.92413	0.0315485	2.79699	0.0320513	6.73823	0.032177	13.2858
0.0323027	3.6287	0.0330568	3.24813	0.0323027	2.92413	0.0315485	2.79699	0.0320513	6.73823	0.032177	13.2858
0.0323027	3.6287	0.0330568	3.24813	0.0323027	2.92413	0.0315485	2.79699	0.0320513	6.73823	0.032177	13.2858
0.0323027	3.6287	0.0330568	3.24813	0.0323027	2.92413	0.0315485	2.79699	0.0320513	6.73823	0.032177	13.2858
0.0323027	3.6287	0.0330568	3.24813	0.0323027	2.92413	0.0315485	2.79699	0.0320513	6.73823	0.032177	13.2858
0.0323027	3.6287	0.0330568	3.24813	0.0343137	3.08304	0.0315485	2.79699	0.0320513	6.73823	0.032177	13.2858
0.0323027	3.6287	0.0330568	3.24813	0.0343137	3.08304	0.0315485	2.79699	0.0320513	6.73823	0.032177	13.2858
0.0323027	3.6287	0.0330568	3.24813	0.0343137	3.08304	0.0315485	2.79699	0.0320513	6.73823	0.032177	13.2858
0.0323027	3.6287	0.0330568	3.24813	0.0343137	3.08304	0.0315485	2.79699	0.0320513	6.73823	0.032177	13.2858
0.0323027	3.6287	0.0350679	3.37552	0.0343137	3.08304	0.0315485	2.79699	0.0320513	6.73823	0.032177	13.2858
0.0323027	3.6287	0.0350679	3.37552	0.0343137	3.08304	0.0315485	2.79699	0.0320513	6.73823	0.032177	13.2858
0.0323027	3.6287	0.0350679	3.37552	0.0343137	3.08304	0.0315485	2.79699	0.0320513	6.73823	0.032177	13.2858
0.0323027	3.6287	0.0350679	3.37552	0.0343137	3.08304	0.0315485	2.79699	0.0320513	6.73823	0.032177	13.2858
0.0323027	3.6287	0.0350679	3.37552	0.0343137	3.08304	0.0335596	3.05127	0.0320513	6.73823	0.034188	14.2711
0.0323027	3.6287	0.0350679	3.37552	0.0343137	3.08304	0.0335596	3.05127	0.0320513	6.73823	0.034188	14.2711
0.0323027	3.6287	0.0350679	3.37552	0.0343137	3.08304	0.0335596	3.05127	0.034188	7.34214	0.034188	14.2711
0.0343137	3.72424	0.0350679	3.37552	0.0343137	3.08304	0.0375817	3.62338	0.034188	7.34214	0.034188	14.2711
0.0343137	3.72424	0.0350679	3.37552	0.0343137	3.08304	0.0375817	3.62338	0.034188	7.34214	0.034188	14.2711
0.0343137	3.72424	0.0350679	3.37552	0.0343137	3.08304	0.0375817	3.62338	0.034188	7.34214	0.034188	14.2711
0.0343137	3.72424	0.0350679	3.37552	0.0343137	3.08304	0.0375817	3.62338	0.034188	7.34214	0.034188	14.2711
0.0343137	3.72424	0.0350679	3.37552	0.0343137	3.08304	0.0375817	3.62338	0.034188	7.34214	0.034188	14.2711
0.0343137	3.72424	0.0350679	3.37552	0.0343137	3.08304	0.0375817	3.62338	0.034188	7.34214	0.034188	14.2711
0.0343137	3.72424	0.0350679	3.37552	0.0343137	3.08304	0.0375817	3.62338	0.034188	7.34214	0.034188	14.2711
0.0343137	3.72424	0.0350679	3.37552	0.0343137	3.08304	0.0375817	3.62338	0.034188	7.34214	0.034188	14.2711
0.0363248	4.10565	0.0370789	3.5666	0.0343137	3.08304	0.0375817	3.62338	0.0382102	8.32746	0.0361991	15.0975
0.0363248	4.10565	0.0370789	3.5666	0.0343137	3.08304	0.0375817	3.62338	0.0382102	8.32746	0.0361991	15.0975
0.0363248	4.10565	0.0370789	3.5666	0.0343137	3.08304	0.0375817	3.62338	0.0382102	8.32746	0.0361991	15.0975
0.0363248	4.10565	0.0370789	3.5666	0.0343137	3.08304	0.0375817	3.62338	0.0382102	8.32746	0.0361991	15.0975
0.0383358	4.20119	0.0370789	3.5666	0.0343137	3.08304	0.0375817	3.62338	0.0382102	8.32746	0.0382102	15.9239
0.0383358	4.20119	0.0370789	3.5666	0.0343137	3.08304	0.0375817	3.62338	0.0382102	8.32746	0.0382102	15.9239
0.0383358	4.20119	0.0370789	3.5666	0.0343137	3.08304	0.0375817	3.62338	0.0382102	8.32746	0.0382102	15.9239
0.0383358	4.20119	0.0370789	3.5666	0.0363248	3.43267	0.0375817	3.62338	0.0382102	8.32746	0.0382102	15.9239
0.0383358	4.20119	0.0370789	3.5666	0.0363248	3.43267	0.0375817	3.62338	0.0382102	8.32746	0.0382102	15.9239
0.0383358	4.20119	0.0370789	3.5666	0.0384615	3.62338	0.0375817	3.62338	0.0382102	8.32746	0.0382102	15.9239
0.0383358	4.20119	0.0370789	3.5666	0.0384615	3.62338	0.0375817	3.62338	0.0382102	8.32746	0.0382102	15.9239
0.0383358	4.20119	0.0370789	3.5666	0.0384615	3.62338	0.0375817	3.62338	0.0382102	8.32746	0.0382102	15.9239
0.0383358	4.20119	0.0370789	3.5666	0.0384615	3.62338	0.0375817	3.62338	0.0382102	8.32746	0.0382102	15.9239
0.0383358	4.20119	0.0370789	3.5666	0.0384615	3.62338	0.0375817	3.62338	0.0382102	8.32746	0.0382102	15.9239
0.0383358	4.20119	0.0370789	3.5666	0.0384615	3.62338	0.0375817	3.62338	0.0382102	8.32746	0.0382102	15.9239
0.0383358	4.20119	0.0370789	3.5666	0.0384615	3.62338	0.0375817	3.62338	0.0382102	8.32746	0.0382102	15.9239
0.0383358	4.20119	0.0370789	3.5666	0.0384615	3.62338	0.0375817	3.62338	0.0382102	8.32746	0.0382102	15.9239
0.0383358	4.20119	0.0370789	3.5666	0.0384615	3.62338	0.0375817	3.62338	0.0382102	8.32746	0.0382102	15.9239
0.0383358	4.20119	0.0370789	3.5666	0.0384615	3.62338	0.0375817	3.62338	0.0382102	8.32746	0.0382102	15.9239
0.0383358	4.20119	0.0370789	3.5666	0.0384615	3.62338	0.0375817	3.62338	0.0382102	8.32746	0.0382102	15.9239
0.0383358	4.20119	0.0370789	3.5666	0.0384615	3.62338	0.0375817	3.62338	0.0382102	8.32746	0.0382102	15.9239
0.0383358	4.20119	0.0370789	3.5666	0.0384615	3.62338	0.0375817	3.62338	0.0382102	8.32746	0.0382102	15.9239
0.0383358	4.20119	0.0370789	3.5666	0.0384615	3.62338	0.0375817	3.62338	0.0382102	8.32746	0.0382102	15.9239
0.0383358	4.20119	0.0370789	3.5666	0.0384615	3.62338	0.0375817	3.62338	0.0382102	8.32746	0.0382102	15.9239
0.0383358	4.20119	0.0370789	3.5666	0.0384615	3.62338	0.0375817	3.62338	0.0382102	8.32746	0.0382102	15.9239
0.0383358	4.20119	0.0370789	3.5666	0.0384615	3.62338	0.0375817	3.62338	0.0382102	8.32746	0.0382102	15.9239
0.0383358	4.20119	0.0370789	3.5666	0.0384615	3.62338	0.0375817	3.62338	0.0382102	8.32746	0.0382102	15.9239
0.0383358	4.20119	0.0370789	3.5666	0.0384615	3.62338	0.0375817	3.62338	0.0382102	8.32746	0.0382102	15.9239
0.0383358	4.20119	0.0370789	3.5666	0.0384615	3.62338	0.0375817	3.62338	0.0382102	8.32746	0.0382102	15.9239
0.0383358	4.20119	0.0370789	3.5666	0.0384615	3.62338	0.0375817	3.62338	0.0382102	8.32746	0.0382102	15.9239
0.0383358	4.20119	0.0370789	3.5666	0.0384615	3.62338	0.0375817	3.62338	0.0382102	8.32746	0.0382102	15.9239
0.0383358	4.20119	0.0370789	3.5666	0.0384615	3.62338	0.0375817	3.62338	0.0382102	8.32746	0.0382102	15.9239
0.0383358	4.20119	0.0370789	3.5666	0.0384615	3.62338	0.0375817	3.62338	0.0382102	8.32746	0.0382102	15.9239
0.0383358	4.20119	0.0370789	3.5666	0.0384615	3.62338	0.0375817	3.62338	0.0382102	8.32746	0.0382102	15.9239
0.0383358	4.20119	0.03909	3.82088	0.0384615	3.62338	0.0375817	3.62338	0.0382102	8.32746	0.0382102	15.9239
0.0383358	4.20119	0.03909	3.82088	0.0384615	3.62338	0.0375817	3.62338	0.0382102	8.32746	0.0382102	15.9239
0.0383358	4.20119	0.03909	3.82088	0.0384615	3.62338	0.0375817	3.62338	0.0382102	8.32746	0.0382102	15.9239
0.0383358	4.20119	0.03909	3.82088	0.0384615	3.62338	0.0375817	3.62338	0.0382102	8.32746	0.0382102	15.9239
0.0383358	4.20119	0.03909	3.82088	0.0384615	3.62338	0.0375817	3.62338	0.0382102	8.32746	0.0382102	15.9239
0.0383358	4.20119	0.03909	3.82088	0.0384615	3.62338	0.0375817	3.62338	0.0382102	8.32746	0.0382102	15.9239
0.0383358	4.20119	0.03909	3.82088	0.0384615	3.62338	0.0375817	3.62338	0.0382102	8.32746	0.0382102	15.9239
0.0383358	4.20119	0.03909	3.82088	0.0384615	3.62338	0.0375817	3.62338	0.0382102	8.32746	0.0382102	15.9239
0.0383358	4.20119	0.03909	3.82088	0.0384615	3.62338	0.0375817	3.62338	0.0382102	8.32746	0.0382102	15.9239
0.0383358	4.20119	0.03909	3.82088	0.0405983	3.78231	0.0375817	3.62338	0.0382102	8.32746	0.0382102	15.9239
0.0383358	4.20119	0.03909	3.82088	0.0405983	3.78231	0.0375817	3.62338	0.0382102	8.32746	0.0382102	15.9239
0.0383358	4.20119	0.0411011	3.91642	0.0405983	3.78231	0.0375817	3.62338	0.0382102	8.32746	0.0382102	15.9239
0.0383358	4.20119	0.0411011	3.91642	0.0405983	3.78231	0.0375817	3.62338	0.0382102	8.32746	0.0382102	15.9239
0.0383358	4.20119	0.0411011	3.91642	0.0405983	3.78231	0.0375817	3.62338	0.0382102	8.32746	0.0382102	15.9239
0.0383358	4.20119	0.0411011	3.91642	0.0405983	3.78231	0.0375817	3.62338	0.0382102	8.32746	0.0382102	15.9239
0.0383358	4.20119	0.0411011	3.91642	0.0405983	3.78231	0.0375817	3.62338	0.0382102	8.32746	0.0402212	16.9728
0.0383358	4.20119	0.0411011	3.91642	0.0405983	3.78231	0.0375817	3.62338	0.0382102	8.32746	0.0402212	16.9728
0.0383358	4.20119	0.0411011	3.91642	0.0405983	3.78231	0.0397185	3.87764	0.0382102	8.32746	0.0402212	16.9728
0.0383358	4.20119	0.0411011	3.91642	0.0405983	3.78231	0.0397185	3.87764	0.0382102	8.32746	0.0402212	16.9728
0.0383358	4.20119	0.0411011	3.91642	0.0405983	3.78231	0.0397185	3.87764	0.0382102	8.32746	0.0402212	16.9728
0.0383358	4.20119	0.0411011	3.91642	0.0405983	3.78231	0.0397185	3.87764	0.0382102	8.32746	0.0402212	16.9728
0.0404726	4.32859	0.0411011	3.91642	0.0405983	3.78231	0.043992	4.44976	0.0403469	8.96313	0.0402212	16.9728
0.0404726	4.32859	0.0411011	3.91642	0.0405983	3.78231	0.043992	4.44976	0.0403469	8.96313	0.0402212	16.9728
0.0404726	4.32859	0.0411011	3.91642	0.0405983	3.78231	0.043992	4.44976	0.0403469	8.96313	0.0402212	16.9728
0.0404726	4.32859	0.0411011	3.91642	0.0405983	3.78231	0.043992	4.44976	0.0403469	8.96313	0.0402212	16.9728
0.0404726	4.32859	0.0411011	3.91642	0.0405983	3.78231	0.043992	4.44976	0.0403469	8.96313	0.0402212	16.9728
0.0404726	4.32859	0.0411011	3.91642	0.0405983	3.78231	0.043992	4.44976	0.0403469	8.96313	0.0422323	17.7674
0.0404726	4.32859	0.0411011	3.91642	0.0405983	3.78231	0.043992	4.44976	0.0403469	8.96313	0.0422323	17.7674
0.0426094	4.70998	0.0432378	4.1712	0.0405983	3.78231	0.043992	4.44976	0.0446204	9.98022	0.0422323	17.7674
0.0426094	4.70998	0.0432378	4.1712	0.0405983	3.78231	0.043992	4.44976	0.0446204	9.98022	0.0422323	17.7674
0.0426094	4.70998	0.0432378	4.1712	0.0405983	3.78231	0.043992	4.44976	0.0446204	9.98022	0.0422323	17.7674
0.0426094	4.70998	0.0432378	4.1712	0.0405983	3.78231	0.043992	4.44976	0.0446204	9.98022	0.0422323	17.7674
0.0447461	4.83737	0.0432378	4.1712	0.0405983	3.78231	0.043992	4.44976	0.0446204	9.98022	0.044369	18.6256
0.0447461	4.83737	0.0432378	4.1712	0.0405983	3.78231	0.043992	4.44976	0.0446204	9.98022	0.044369	18.6256
0.0447461	4.83737	0.0432378	4.1712	0.0405983	3.78231	0.043992	4.44976	0.0446204	9.98022	0.044369	18.6256
0.0447461	4.83737	0.0432378	4.1712	0.0405983	3.78231	0.043992	4.44976	0.0446204	9.98022	0.044369	18.6256
0.0447461	4.83737	0.0432378	4.1712	0.042735	4.16373	0.043992	4.44976	0.0446204	9.98022	0.044369	18.6256
0.0447461	4.83737	0.0432378	4.1712	0.042735	4.16373	0.043992	4.44976	0.0446204	9.98022	0.044369	18.6256
0.0447461	4.83737	0.0432378	4.1712	0.0447461	4.38622	0.043992	4.44976	0.0446204	9.98022	0.044369	18.6256
0.0447461	4.83737	0.0432378	4.1712	0.0447461	4.38622	0.043992	4.44976	0.0446204	9.98022	0.044369	18.6256
0.0447461	4.83737	0.0432378	4.1712	0.0447461	4.38622	0.043992	4.44976	0.0446204	9.98022	0.044369	18.6256
0.0447461	4.83737	0.0432378	4.1712	0.0447461	4.38622	0.043992	4.44976	0.0446204	9.98022	0.044369	18.6256
0.0447461	4.83737	0.0432378	4.1712	0.0447461	4.38622	0.043992	4.44976	0.0446204	9.98022	0.044369	18.6256
0.0447461	4.83737	0.0432378	4.1712	0.0447461	4.38622	0.043992	4.44976	0.0446204	9.98022	0.044369	18.6256
0.0447461	4.83737	0.0432378	4.1712	0.0447461	4.38622	0.043992	4.44976	0.0446204	9.98022	0.044369	18.6256
0.0447461	4.83737	0.0432378	4.1712	0.0447461	4.38622	0.043992	4.44976	0.0446204	9.98022	0.044369	18.6256
0.0447461	4.83737	0.0432378	4.1712	0.0447461	4.38622	0.043992	4.44976	0.0446204	9.98022	0.044369	18.6256
0.0447461	4.83737	0.0432378	4.1712	0.0447461	4.38622	0.043992	4.44976	0.0446204	9.98022	0.044369	18.6256
0.0447461	4.83737	0.0432378	4.1712	0.0447461	4.38622	0.043992	4.44976	0.0446204	9.98022	0.044369	18.6256
0.0447461	4.83737	0.0432378	4.1712	0.0447461	4.38622	0.043992	4.44976	0.0446204	9.98022	0.044369	18.6256
0.0447461	4.83737	0.0432378	4.1712	0.0447461	4.38622	0.043992	4.44976	0.0446204	9.98022	0.044369	18.6256
0.0447461	4.83737	0.0432378	4.1712	0.0447461	4.38622	0.043992	4.44976	0.0446204	9.98022	0.044369	18.6256
0.0447461	4.83737	0.0432378	4.1712	0.0447461	4.38622	0.043992	4.44976	0.0446204	9.98022	0.044369	18.6256
0.0447461	4.83737	0.0432378	4.1712	0.0447461	4.38622	0.043992	4.44976	0.0446204	9.98022	0.044369	18.6256
0.0447461	4.83737	0.0432378	4.1712	0.0447461	4.38622	0.043992	4.44976	0.0446204	9.98022	0.044369	18.6256
0.0447461	4.83737	0.0432378	4.1712	0.0447461	4.38622	0.043992	4.44976	0.0446204	9.98022	0.044369	18.6256
0.0447461	4.83737	0.0432378	4.1712	0.0447461	4.38622	0.043992	4.44976	0.0446204	9.98022	0.044369	18.6256
0.0447461	4.83737	0.0432378	4.1712	0.0447461	4.38622	0.043992	4.44976	0.0446204	9.98022	0.044369	18.6256
0.0447461	4.83737	0.0432378	4.1712	0.0447461	4.38622	0.043992	4.44976	0.0446204	9.98022	0.044369	18.6256
0.0447461	4.83737	0.0432378	4.1712	0.0447461	4.38622	0.043992	4.44976	0.0446204	9.98022	0.044369	18.6256
0.0447461	4.83737	0.0432378	4.1712	0.0447461	4.38622	0.043992	4.44976	0.0446204	9.98022	0.044369	18.6256
0.0447461	4.83737	0.0432378	4.1712	0.0447461	4.38622	0.043992	4.44976	0.0446204	9.98022	0.044369	18.6256
0.0447461	4.83737	0.0453746	4.45725	0.0447461	4.38622	0.043992	4.44976	0.0446204	9.98022	0.044369	18.6256
0.0447461	4.83737	0.0453746	4.45725	0.0447461	4.38622	0.043992	4.44976	0.0446204	9.98022	0.044369	18.6256
0.0447461	4.83737	0.0453746	4.45725	0.0447461	4.38622	0.043992	4.44976	0.0446204	9.98022	0.044369	18.6256
0.0447461	4.83737	0.0453746	4.45725	0.0447461	4.38622	0.043992	4.44976	0.0446204	9.98022	0.044369	18.6256
0.0447461	4.83737	0.0453746	4.45725	0.0447461	4.38622	0.043992	4.44976	0.0446204	9.98022	0.044369	18.6256
0.0447461	4.83737	0.0453746	4.45725	0.0447461	4.38622	0.043992	4.44976	0.0446204	9.98022	0.044369	18.6256
0.0447461	4.83737	0.0453746	4.45725	0.0447461	4.38622	0.043992	4.44976	0.0446204	9.98022	0.044369	18.6256
0.0447461	4.83737	0.0453746	4.45725	0.0447461	4.38622	0.043992	4.44976	0.0446204	9.98022	0.044369	18.6256
0.0447461	4.83737	0.0453746	4.45725	0.0447461	4.38622	0.043992	4.44976	0.0446204	9.98022	0.044369	18.6256
0.0447461	4.83737	0.0453746	4.45725	0.0447461	4.38622	0.043992	4.44976	0.0446204	9.98022	0.044369	18.6256
0.0447461	4.83737	0.0453746	4.45725	0.0467572	4.57692	0.043992	4.44976	0.0446204	9.98022	0.044369	18.6256
0.0447461	4.83737	0.0475113	4.52093	0.0467572	4.57692	0.043992	4.44976	0.0446204	9.98022	0.044369	18.6256
0.0447461	4.83737	0.0475113	4.52093	0.0467572	4.57692	0.043992	4.44976	0.0446204	9.98022	0.044369	18.6256
0.0447461	4.83737	0.0475113	4.52093	0.0467572	4.57692	0.043992	4.44976	0.0446204	9.98022	0.044369	18.6256
0.0447461	4.83737	0.0475113	4.52093	0.0467572	4.57692	0.043992	4.44976	0.0446204	9.98022	0.044369	18.6256
0.0447461	4.83737	0.0475113	4.52093	0.0467572	4.57692	0.043992	4.44976	0.0446204	9.98022	0.0465058	19.6427
0.0447461	4.83737	0.0475113	4.52093	0.0467572	4.57692	0.043992	4.44976	0.0446204	9.98022	0.0465058	19.6427
0.0447461	4.83737	0.0475113	4.52093	0.0467572	4.57692	0.043992	4.44976	0.0446204	9.98022	0.0465058	19.6427
0.0447461	4.83737	0.0475113	4.52093	0.0467572	4.57692	0.043992	4.44976	0.0446204	9.98022	0.0465058	19.6427
0.0447461	4.83737	0.0475113	4.52093	0.0467572	4.57692	0.0461287	4.70403	0.0446204	9.98022	0.0465058	19.6427
0.0447461	4.83737	0.0475113	4.52093	0.0467572	4.57692	0.0461287	4.70403	0.0446204	9.98022	0.0465058	19.6427
0.0447461	4.83737	0.0475113	4.52093	0.0467572	4.57692	0.0461287	4.70403	0.0466315	10.5841	0.0465058	19.6427
0.0447461	4.83737	0.0475113	4.52093	0.0467572	4.57692	0.0461287	4.70403	0.0466315	10.5841	0.0465058	19.6427
0.0468829	4.96475	0.0475113	4.52093	0.0467572	4.57692	0.0504022	5.33973	0.0466315	10.5841	0.0465058	19.6427
0.0468829	4.96475	0.0475113	4.52093	0.0467572	4.57692	0.0504022	5.33973	0.0466315	10.5841	0.0465058	19.6427
0.0468829	4.96475	0.0475113	4.52093	0.0467572	4.57692	0.0504022	5.33973	0.0466315	10.5841	0.0465058	19.6427
0.0468829	4.96475	0.0475113	4.52093	0.0467572	4.57692	0.0504022	5.33973	0.0466315	10.5841	0.0486425	20.5008
0.0468829	4.96475	0.0475113	4.52093	0.0467572	4.57692	0.0504022	5.33973	0.0466315	10.5841	0.0486425	20.5008
0.0468829	4.96475	0.0475113	4.52093	0.0467572	4.57692	0.0504022	5.33973	0.0466315	10.5841	0.0486425	20.5008
0.0468829	4.96475	0.0475113	4.52093	0.0467572	4.57692	0.0504022	5.33973	0.0466315	10.5841	0.0486425	20.5008
0.0490196	5.37795	0.0496481	4.74384	0.0467572	4.57692	0.0504022	5.33973	0.050905	11.5694	0.0486425	20.5008
0.0490196	5.37795	0.0496481	4.74384	0.0467572	4.57692	0.0504022	5.33973	0.050905	11.5694	0.0486425	20.5008
0.0490196	5.37795	0.0496481	4.74384	0.0467572	4.57692	0.0504022	5.33973	0.050905	11.5694	0.0486425	20.5008
0.0490196	5.37795	0.0496481	4.74384	0.0467572	4.57692	0.0504022	5.33973	0.050905	11.5694	0.0486425	20.5008
0.0511564	5.53718	0.0496481	4.74384	0.0467572	4.57692	0.0504022	5.33973	0.050905	11.5694	0.0507793	21.359
0.0511564	5.53718	0.0496481	4.74384	0.0467572	4.57692	0.0504022	5.33973	0.050905	11.5694	0.0507793	21.359
0.0511564	5.53718	0.0496481	4.74384	0.0467572	4.57692	0.0504022	5.33973	0.050905	11.5694	0.0507793	21.359
0.0511564	5.53718	0.0496481	4.74384	0.0467572	4.57692	0.0504022	5.33973	0.050905	11.5694	0.0507793	21.359
0.0511564	5.53718	0.0496481	4.74384	0.0488939	4.95833	0.0504022	5.33973	0.050905	11.5694	0.0507793	21.359
0.0511564	5.53718	0.0496481	4.74384	0.0488939	4.95833	0.0504022	5.33973	0.050905	11.5694	0.0507793	21.359
0.0511564	5.53718	0.0496481	4.74384	0.0511564	5.14903	0.0504022	5.33973	0.050905	11.5694	0.0507793	21.359
0.0511564	5.53718	0.0496481	4.74384	0.0511564	5.14903	0.0504022	5.33973	0.050905	11.5694	0.0507793	21.359
0.0511564	5.53718	0.0496481	4.74384	0.0511564	5.14903	0.0504022	5.33973	0.050905	11.5694	0.0507793	21.359
0.0511564	5.53718	0.0496481	4.74384	0.0511564	5.14903	0.0504022	5.33973	0.050905	11.5694	0.0507793	21.359
0.0511564	5.53718	0.0496481	4.74384	0.0511564	5.14903	0.0504022	5.33973	0.050905	11.5694	0.0507793	21.359
0.0511564	5.53718	0.0496481	4.74384	0.0511564	5.14903	0.0504022	5.33973	0.050905	11.5694	0.0507793	21.359
0.0511564	5.53718	0.0496481	4.74384	0.0511564	5.14903	0.0504022	5.33973	0.050905	11.5694	0.0507793	21.359
0.0511564	5.53718	0.0496481	4.74384	0.0511564	5.14903	0.0504022	5.33973	0.050905	11.5694	0.0507793	21.359
0.0511564	5.53718	0.0496481	4.74384	0.0511564	5.14903	0.0504022	5.33973	0.050905	11.5694	0.0507793	21.359
0.0511564	5.53718	0.0496481	4.74384	0.0511564	5.14903	0.0504022	5.33973	0.050905	11.5694	0.0507793	21.359
0.0511564	5.53718	0.0496481	4.74384	0.0511564	5.14903	0.0504022	5.33973	0.050905	11.5694	0.0507793	21.359
0.0511564	5.53718	0.0496481	4.74384	0.0511564	5.14903	0.0504022	5.33973	0.050905	11.5694	0.0507793	21.359
0.0511564	5.53718	0.0496481	4.74384	0.0511564	5.14903	0.0504022	5.33973	0.050905	11.5694	0.0507793	21.359
0.0511564	5.53718	0.0496481	4.74384	0.0511564	5.14903	0.0504022	5.33973	0.050905	11.5694	0.0507793	21.359
0.0511564	5.53718	0.0496481	4.74384	0.0511564	5.14903	0.0504022	5.33973	0.050905	11.5694	0.0507793	21.359
0.0511564	5.53718	0.0496481	4.74384	0.0511564	5.14903	0.0504022	5.33973	0.050905	11.5694	0.0507793	21.359
0.0511564	5.53718	0.0496481	4.74384	0.0511564	5.14903	0.0504022	5.33973	0.050905	11.5694	0.0507793	21.359
0.0511564	5.53718	0.0496481	4.74384	0.0511564	5.14903	0.0504022	5.33973	0.050905	11.5694	0.0507793	21.359
0.0511564	5.53718	0.0496481	4.74384	0.0511564	5.14903	0.0504022	5.33973	0.050905	11.5694	0.0507793	21.359
0.0511564	5.53718	0.0496481	4.74384	0.0511564	5.14903	0.0504022	5.33973	0.050905	11.5694	0.0507793	21.359
0.0511564	5.53718	0.0496481	4.74384	0.0511564	5.14903	0.0504022	5.33973	0.050905	11.5694	0.0507793	21.359
0.0511564	5.53718	0.0496481	4.74384	0.0511564	5.14903	0.0504022	5.33973	0.050905	11.5694	0.0507793	21.359
0.0511564	5.53718	0.0496481	4.74384	0.0511564	5.14903	0.0504022	5.33973	0.050905	11.5694	0.0507793	21.359
0.0511564	5.53718	0.0496481	4.74384	0.0511564	5.14903	0.0504022	5.33973	0.050905	11.5694	0.0507793	21.359
0.0511564	5.53718	0.0517848	5.02991	0.0511564	5.14903	0.0504022	5.33973	0.050905	11.5694	0.0507793	21.359
0.0511564	5.53718	0.0517848	5.02991	0.0511564	5.14903	0.0504022	5.33973	0.050905	11.5694	0.0507793	21.359
0.0511564	5.53718	0.0517848	5.02991	0.0511564	5.14903	0.0504022	5.33973	0.050905	11.5694	0.0507793	21.359
0.0511564	5.53718	0.0517848	5.02991	0.0511564	5.14903	0.0504022	5.33973	0.050905	11.5694	0.0507793	21.359
0.0511564	5.53718	0.0517848	5.02991	0.0511564	5.14903	0.0504022	5.33973	0.050905	11.5694	0.0507793	21.359
0.0511564	5.53718	0.0517848	5.02991	0.0511564	5.14903	0.0504022	5.33973	0.050905	11.5694	0.0507793	21.359
0.0511564	5.53718	0.0517848	5.02991	0.0511564	5.14903	0.0504022	5.33973	0.050905	11.5694	0.0507793	21.359
0.0511564	5.53718	0.0517848	5.02991	0.0511564	5.14903	0.0504022	5.33973	0.050905	11.5694	0.0507793	21.359
0.0511564	5.53718	0.0517848	5.02991	0.0511564	5.14903	0.0504022	5.33973	0.050905	11.5694	0.0507793	21.359
0.0511564	5.53718	0.0517848	5.02991	0.0511564	5.14903	0.0504022	5.33973	0.050905	11.5694	0.0507793	21.359
0.0511564	5.53718	0.0517848	5.02991	0.0534188	5.33975	0.0504022	5.33973	0.050905	11.5694	0.0507793	21.359
0.0511564	5.53718	0.0517848	5.02991	0.0534188	5.33975	0.0504022	5.33973	0.050905	11.5694	0.0507793	21.359
0.0511564	5.53718	0.0539216	5.06177	0.0534188	5.33975	0.0504022	5.33973	0.050905	11.5694	0.0507793	21.359
0.0511564	5.53718	0.0539216	5.06177	0.0534188	5.33975	0.0504022	5.33973	0.050905	11.5694	0.0507793	21.359
0.0511564	5.53718	0.0539216	5.06177	0.0534188	5.33975	0.0504022	5.33973	0.050905	11.5694	0.0507793	21.359
0.0511564	5.53718	0.0539216	5.06177	0.0534188	5.33975	0.0504022	5.33973	0.050905	11.5694	0.052916	22.4079
0.0511564	5.53718	0.0539216	5.06177	0.0534188	5.33975	0.0504022	5.33973	0.050905	11.5694	0.052916	22.4079
0.0511564	5.53718	0.0539216	5.06177	0.0534188	5.33975	0.0504022	5.33973	0.050905	11.5694	0.052916	22.4079
0.0511564	5.53718	0.0539216	5.06177	0.0534188	5.33975	0.0504022	5.33973	0.050905	11.5694	0.052916	22.4079
0.0511564	5.53718	0.0539216	5.06177	0.0534188	5.33975	0.052539	5.6258	0.050905	11.5694	0.052916	22.4079
0.0511564	5.53718	0.0539216	5.06177	0.0534188	5.33975	0.052539	5.6258	0.050905	11.5694	0.052916	22.4079
0.0511564	5.53718	0.0539216	5.06177	0.0534188	5.33975	0.052539	5.6258	0.0531674	12.2051	0.052916	22.4079
0.0511564	5.53718	0.0539216	5.06177	0.0534188	5.33975	0.052539	5.6258	0.0531674	12.2051	0.052916	22.4079
0.0532931	5.69642	0.0539216	5.06177	0.0534188	5.33975	0.0546757	5.88007	0.0531674	12.2051	0.052916	22.4079
0.0532931	5.69642	0.0539216	5.06177	0.0534188	5.33975	0.0546757	5.88007	0.0531674	12.2051	0.052916	22.4079
0.0532931	5.69642	0.0539216	5.06177	0.0534188	5.33975	0.0569382	6.26149	0.0531674	12.2051	0.052916	22.4079
0.0532931	5.69642	0.0539216	5.06177	0.0534188	5.33975	0.0569382	6.26149	0.0531674	12.2051	0.052916	22.4079
0.0532931	5.69642	0.0539216	5.06177	0.0534188	5.33975	0.0569382	6.26149	0.0531674	12.2051	0.0550528	23.2343
0.0532931	5.69642	0.0539216	5.06177	0.0534188	5.33975	0.0569382	6.26149	0.0531674	12.2051	0.0550528	23.2343
0.0532931	5.69642	0.0539216	5.06177	0.0534188	5.33975	0.0569382	6.26149	0.0531674	12.2051	0.0550528	23.2343
0.0554299	6.07784	0.0560583	5.22099	0.0534188	5.33975	0.0569382	6.26149	0.0553042	12.7137	0.0550528	23.2343
0.0554299	6.07784	0.0560583	5.22099	0.0534188	5.33975	0.0569382	6.26149	0.0553042	12.7137	0.0550528	23.2343
0.0554299	6.07784	0.0560583	5.22099	0.0534188	5.33975	0.0569382	6.26149	0.0575666	13.254	0.0550528	23.2343
0.0554299	6.07784	0.0560583	5.22099	0.0534188	5.33975	0.0569382	6.26149	0.0575666	13.254	0.0550528	23.2343
0.0575666	6.26892	0.0560583	5.22099	0.0534188	5.33975	0.0569382	6.26149	0.0575666	13.254	0.0550528	23.2343
0.0575666	6.26892	0.0560583	5.22099	0.0534188	5.33975	0.0569382	6.26149	0.0575666	13.254	0.0550528	23.2343
0.0575666	6.26892	0.0560583	5.22099	0.0534188	5.33975	0.0569382	6.26149	0.0575666	13.254	0.0573152	24.0925
0.0575666	6.26892	0.0560583	5.22099	0.0534188	5.33975	0.0569382	6.26149	0.0575666	13.254	0.0573152	24.0925
0.0575666	6.26892	0.0560583	5.22099	0.0555556	5.75293	0.0569382	6.26149	0.0575666	13.254	0.0573152	24.0925
0.0575666	6.26892	0.0560583	5.22099	0.0555556	5.75293	0.0569382	6.26149	0.0575666	13.254	0.0573152	24.0925
0.0575666	6.26892	0.0560583	5.22099	0.0555556	5.75293	0.0569382	6.26149	0.0575666	13.254	0.0573152	24.0925
0.0575666	6.26892	0.0560583	5.22099	0.0555556	5.75293	0.0569382	6.26149	0.0575666	13.254	0.0573152	24.0925
0.0575666	6.26892	0.0560583	5.22099	0.0576923	5.94365	0.0569382	6.26149	0.0575666	13.254	0.0573152	24.0925
0.0575666	6.26892	0.0560583	5.22099	0.0576923	5.94365	0.0569382	6.26149	0.0575666	13.254	0.0573152	24.0925
0.0575666	6.26892	0.0560583	5.22099	0.0576923	5.94365	0.0569382	6.26149	0.0575666	13.254	0.0573152	24.0925
0.0575666	6.26892	0.0560583	5.22099	0.0576923	5.94365	0.0569382	6.26149	0.0575666	13.254	0.0573152	24.0925
0.0575666	6.26892	0.0560583	5.22099	0.0576923	5.94365	0.0569382	6.26149	0.0575666	13.254	0.0573152	24.0925
0.0575666	6.26892	0.0560583	5.22099	0.0576923	5.94365	0.0569382	6.26149	0.0575666	13.254	0.0573152	24.0925
0.0575666	6.26892	0.0560583	5.22099	0.0576923	5.94365	0.0569382	6.26149	0.0575666	13.254	0.0573152	24.0925
0.0575666	6.26892	0.0560583	5.22099	0.0576923	5.94365	0.0569382	6.26149	0.0575666	13.254	0.0573152	24.0925
0.0575666	6.26892	0.0560583	5.22099	0.0576923	5.94365	0.0569382	6.26149	0.0575666	13.254	0.0573152	24.0925
0.0575666	6.26892	0.0560583	5.22099	0.0576923	5.94365	0.0569382	6.26149	0.0575666	13.254	0.0573152	24.0925
0.0575666	6.26892	0.0560583	5.22099	0.0576923	5.94365	0.0569382	6.26149	0.0575666	13.254	0.0573152	24.0925
0.0575666	6.26892	0.0560583	5.22099	0.0576923	5.94365	0.0569382	6.26149	0.0575666	13.254	0.0573152	24.0925
0.0575666	6.26892	0.0560583	5.22099	0.0576923	5.94365	0.0569382	6.26149	0.0575666	13.254	0.0573152	24.0925
0.0575666	6.26892	0.0560583	5.22099	0.0576923	5.94365	0.0569382	6.26149	0.0575666	13.254	0.0573152	24.0925
0.0575666	6.26892	0.0560583	5.22099	0.0576923	5.94365	0.0569382	6.26149	0.0575666	13.254	0.0573152	24.0925
0.0575666	6.26892	0.0560583	5.22099	0.0576923	5.94365	0.0569382	6.26149	0.0575666	13.254	0.0573152	24.0925
0.0575666	6.26892	0.0560583	5.22099	0.0576923	5.94365	0.0569382	6.26149	0.0575666	13.254	0.0573152	24.0925
0.0575666	6.26892	0.0560583	5.22099	0.0576923	5.94365	0.0569382	6.26149	0.0575666	13.254	0.0573152	24.0925
0.0575666	6.26892	0.0560583	5.22099	0.0576923	5.94365	0.0569382	6.26149	0.0575666	13.254	0.0573152	24.0925
0.0575666	6.26892	0.0560583	5.22099	0.0576923	5.94365	0.0569382	6.26149	0.0575666	13.254	0.0573152	24.0925
0.0575666	6.26892	0.0560583	5.22099	0.0576923	5.94365	0.0569382	6.26149	0.0575666	13.254	0.0573152	24.0925
0.0575666	6.26892	0.0560583	5.22099	0.0576923	5.94365	0.0569382	6.26149	0.0575666	13.254	0.0573152	24.0925
0.0575666	6.26892	0.0581951	5.53883	0.0576923	5.94365	0.0569382	6.26149	0.0575666	13.254	0.0573152	24.0925
0.0575666	6.26892	0.0581951	5.53883	0.0576923	5.94365	0.0569382	6.26149	0.0575666	13.254	0.0573152	24.0925
0.0575666	6.26892	0.0581951	5.53883	0.0576923	5.94365	0.0569382	6.26149	0.0575666	13.254	0.0573152	24.0925
0.0575666	6.26892	0.0581951	5.53883	0.0576923	5.94365	0.0569382	6.26149	0.0575666	13.254	0.0573152	24.0925
0.0575666	6.26892	0.0581951	5.53883	0.0576923	5.94365	0.0569382	6.26149	0.0575666	13.254	0.0573152	24.0925
0.0575666	6.26892	0.0581951	5.53883	0.0576923	5.94365	0.0569382	6.26149	0.0575666	13.254	0.0573152	24.0925
0.0575666	6.26892	0.0581951	5.53883	0.0576923	5.94365	0.0569382	6.26149	0.0575666	13.254	0.0573152	24.0925
0.0575666	6.26892	0.0581951	5.53883	0.0576923	5.94365	0.0569382	6.26149	0.0575666	13.254	0.0573152	24.0925
0.0575666	6.26892	0.0581951	5.53883	0.0576923	5.94365	0.0569382	6.26149	0.0575666	13.254	0.0573152	24.0925
0.0575666	6.26892	0.0581951	5.53883	0.0576923	5.94365	0.0569382	6.26149	0.0575666	13.254	0.0573152	24.0925
0.0575666	6.26892	0.0581951	5.53883	0.0576923	5.94365	0.0569382	6.26149	0.0575666	13.254	0.0573152	24.0925
0.0575666	6.26892	0.0581951	5.53883	0.0576923	5.94365	0.0569382	6.26149	0.0575666	13.254	0.0573152	24.0925
0.0575666	6.26892	0.0603318	5.76174	0.0598291	6.16614	0.0569382	6.26149	0.0575666	13.254	0.0573152	24.0925
0.0575666	6.26892	0.0603318	5.76174	0.0598291	6.16614	0.0569382	6.26149	0.0575666	13.254	0.0573152	24.0925
0.0575666	6.26892	0.0603318	5.76174	0.0598291	6.16614	0.0569382	6.26149	0.0575666	13.254	0.0573152	24.0925
0.0575666	6.26892	0.0603318	5.76174	0.0598291	6.16614	0.0569382	6.26149	0.0575666	13.254	0.059452	25.1413
0.0575666	6.26892	0.0603318	5.76174	0.0598291	6.16614	0.0569382	6.26149	0.0575666	13.254	0.059452	25.1413
0.0575666	6.26892	0.0603318	5.76174	0.0598291	6.16614	0.0569382	6.26149	0.0575666	13.254	0.059452	25.1413
0.0575666	6.26892	0.0603318	5.76174	0.0598291	6.16614	0.0569382	6.26149	0.0575666	13.254	0.059452	25.1413
0.0575666	6.26892	0.0603318	5.76174	0.0598291	6.16614	0.0590749	6.54754	0.0575666	13.254	0.059452	25.1413
0.0575666	6.26892	0.0603318	5.76174	0.0598291	6.16614	0.0590749	6.54754	0.0575666	13.254	0.059452	25.1413
0.0575666	6.26892	0.0603318	5.76174	0.0598291	6.16614	0.0590749	6.54754	0.0575666	13.254	0.059452	25.1413
0.0575666	6.26892	0.0603318	5.76174	0.0598291	6.16614	0.0590749	6.54754	0.0575666	13.254	0.059452	25.1413
0.0597034	6.46	0.0603318	5.76174	0.0598291	6.16614	0.0590749	6.54754	0.0597034	13.8897	0.059452	25.1413
0.0597034	6.46	0.0603318	5.76174	0.0598291	6.16614	0.0590749	6.54754	0.0597034	13.8897	0.059452	25.1413
0.0597034	6.46	0.0603318	5.76174	0.0598291	6.16614	0.0613374	6.83358	0.0597034	13.8897	0.059452	25.1413
0.0597034	6.46	0.0603318	5.76174	0.0598291	6.16614	0.0613374	6.83358	0.0597034	13.8897	0.059452	25.1413
0.0597034	6.46	0.0603318	5.76174	0.0598291	6.16614	0.0634741	7.215	0.0597034	13.8897	0.059452	25.1413
0.0597034	6.46	0.0603318	5.76174	0.0598291	6.16614	0.0634741	7.215	0.0597034	13.8897	0.059452	25.1413
0.0597034	6.46	0.0603318	5.76174	0.0598291	6.16614	0.0634741	7.215	0.0597034	13.8897	0.0617144	25.9995
0.0597034	6.46	0.0624686	6.01614	0.0598291	6.16614	0.0634741	7.215	0.0618401	14.3982	0.0617144	25.9995
0.0597034	6.46	0.0624686	6.01614	0.0598291	6.16614	0.0634741	7.215	0.0618401	14.3982	0.0617144	25.9995
0.0619658	6.87318	0.0624686	6.01614	0.0598291	6.16614	0.0634741	7.215	0.0618401	14.3982	0.0617144	25.9995
0.0619658	6.87318	0.0624686	6.01614	0.0598291	6.16614	0.0634741	7.215	0.0618401	14.3982	0.0617144	25.9995
0.0641026	7.06426	0.0624686	6.01614	0.0598291	6.16614	0.0634741	7.215	0.0618401	14.3982	0.0617144	25.9995
0.0641026	7.06426	0.0624686	6.01614	0.0598291	6.16614	0.0634741	7.215	0.0618401	14.3982	0.0617144	25.9995
0.0641026	7.06426	0.0624686	6.01614	0.0598291	6.16614	0.0634741	7.215	0.0641026	14.9704	0.0617144	25.9995
0.0641026	7.06426	0.0624686	6.01614	0.0598291	6.16614	0.0634741	7.215	0.0641026	14.9704	0.0617144	25.9995
0.0641026	7.06426	0.0624686	6.01614	0.0598291	6.16614	0.0634741	7.215	0.0641026	14.9704	0.0638512	26.8895
0.0641026	7.06426	0.0624686	6.01614	0.0598291	6.16614	0.0634741	7.215	0.0641026	14.9704	0.0638512	26.8895
0.0641026	7.06426	0.0624686	6.01614	0.0620915	6.57935	0.0634741	7.215	0.0641026	14.9704	0.0638512	26.8895
0.0641026	7.06426	0.0624686	6.01614	0.0620915	6.57935	0.0634741	7.215	0.0641026	14.9704	0.0638512	26.8895
0.0641026	7.06426	0.0624686	6.01614	0.0620915	6.57935	0.0634741	7.215	0.0641026	14.9704	0.0638512	26.8895
0.0641026	7.06426	0.0624686	6.01614	0.0620915	6.57935	0.0634741	7.215	0.0641026	14.9704	0.0638512	26.8895
0.0641026	7.06426	0.0624686	6.01614	0.0643539	6.77005	0.0634741	7.215	0.0641026	14.9704	0.0638512	26.8895
0.0641026	7.06426	0.0624686	6.01614	0.0643539	6.77005	0.0634741	7.215	0.0641026	14.9704	0.0638512	26.8895
0.0641026	7.06426	0.0624686	6.01614	0.0643539	6.77005	0.0634741	7.215	0.0641026	14.9704	0.0638512	26.8895
0.0641026	7.06426	0.0624686	6.01614	0.0643539	6.77005	0.0634741	7.215	0.0641026	14.9704	0.0638512	26.8895
0.0641026	7.06426	0.0624686	6.01614	0.0643539	6.77005	0.0634741	7.215	0.0641026	14.9704	0.0638512	26.8895
0.0641026	7.06426	0.0624686	6.01614	0.0643539	6.77005	0.0634741	7.215	0.0641026	14.9704	0.0638512	26.8895
0.0641026	7.06426	0.0624686	6.01614	0.0643539	6.77005	0.0634741	7.215	0.0641026	14.9704	0.0638512	26.8895
0.0641026	7.06426	0.0624686	6.01614	0.0643539	6.77005	0.0634741	7.215	0.0641026	14.9704	0.0638512	26.8895
0.0641026	7.06426	0.0624686	6.01614	0.0643539	6.77005	0.0634741	7.215	0.0641026	14.9704	0.0638512	26.8895
0.0641026	7.06426	0.0624686	6.01614	0.0643539	6.77005	0.0634741	7.215	0.0641026	14.9704	0.0638512	26.8895
0.0641026	7.06426	0.0624686	6.01614	0.0643539	6.77005	0.0634741	7.215	0.0641026	14.9704	0.0638512	26.8895
0.0641026	7.06426	0.0624686	6.01614	0.0643539	6.77005	0.0634741	7.215	0.0641026	14.9704	0.0638512	26.8895
0.0641026	7.06426	0.0624686	6.01614	0.0643539	6.77005	0.0634741	7.215	0.0641026	14.9704	0.0638512	26.8895
0.0641026	7.06426	0.0624686	6.01614	0.0643539	6.77005	0.0634741	7.215	0.0641026	14.9704	0.0638512	26.8895
0.0641026	7.06426	0.0624686	6.01614	0.0643539	6.77005	0.0634741	7.215	0.0641026	14.9704	0.0638512	26.8895
0.0641026	7.06426	0.0624686	6.01614	0.0643539	6.77005	0.0634741	7.215	0.0641026	14.9704	0.0638512	26.8895
0.0641026	7.06426	0.0624686	6.01614	0.0643539	6.77005	0.0634741	7.215	0.0641026	14.9704	0.0638512	26.8895
0.0641026	7.06426	0.0624686	6.01614	0.0643539	6.77005	0.0634741	7.215	0.0641026	14.9704	0.0638512	26.8895
0.0641026	7.06426	0.0624686	6.01614	0.0643539	6.77005	0.0634741	7.215	0.0641026	14.9704	0.0638512	26.8895
0.0641026	7.06426	0.0624686	6.01614	0.0643539	6.77005	0.0634741	7.215	0.0641026	14.9704	0.0638512	26.8895
0.0641026	7.06426	0.0624686	6.01614	0.0643539	6.77005	0.0634741	7.215	0.0641026	14.9704	0.0638512	26.8895
0.0641026	7.06426	0.0624686	6.01614	0.0643539	6.77005	0.0634741	7.215	0.0641026	14.9704	0.0638512	26.8895
0.0641026	7.06426	0.064731	6.33398	0.0643539	6.77005	0.0634741	7.215	0.0641026	14.9704	0.0638512	26.8895
0.0641026	7.06426	0.064731	6.33398	0.0643539	6.77005	0.0634741	7.215	0.0641026	14.9704	0.0638512	26.8895
0.0641026	7.06426	0.064731	6.33398	0.0643539	6.77005	0.0634741	7.215	0.0641026	14.9704	0.0638512	26.8895
0.0641026	7.06426	0.064731	6.33398	0.0643539	6.77005	0.0634741	7.215	0.0641026	14.9704	0.0638512	26.8895
0.0641026	7.06426	0.064731	6.33398	0.0643539	6.77005	0.0634741	7.215	0.0641026	14.9704	0.0638512	26.8895
0.0641026	7.06426	0.064731	6.33398	0.0643539	6.77005	0.0634741	7.215	0.0641026	14.9704	0.0638512	26.8895
0.0641026	7.06426	0.064731	6.33398	0.0643539	6.77005	0.0634741	7.215	0.0641026	14.9704	0.0638512	26.8895
0.0641026	7.06426	0.064731	6.33398	0.0643539	6.77005	0.0634741	7.215	0.0641026	14.9704	0.0638512	26.8895
0.0641026	7.06426	0.064731	6.33398	0.0643539	6.77005	0.0634741	7.215	0.0641026	14.9704	0.0638512	26.8895
0.0641026	7.06426	0.064731	6.33398	0.0643539	6.77005	0.0634741	7.215	0.0641026	14.9704	0.0638512	26.8895
0.0641026	7.06426	0.064731	6.33398	0.0643539	6.77005	0.0634741	7.215	0.0641026	14.9704	0.0638512	26.8895
0.0641026	7.06426	0.064731	6.33398	0.0643539	6.77005	0.0634741	7.215	0.0641026	14.9704	0.0638512	26.8895
0.0641026	7.06426	0.0669935	6.52506	0.0666164	6.96074	0.0634741	7.215	0.0641026	14.9704	0.0638512	26.8895
0.0641026	7.06426	0.0669935	6.52506	0.0666164	6.96074	0.0634741	7.215	0.0641026	14.9704	0.0638512	26.8895
0.0641026	7.06426	0.0669935	6.52506	0.0666164	6.96074	0.0634741	7.215	0.0641026	14.9704	0.0638512	26.8895
0.0641026	7.06426	0.0669935	6.52506	0.0666164	6.96074	0.0634741	7.215	0.0641026	14.9704	0.0661136	27.9701
0.0641026	7.06426	0.0669935	6.52506	0.0666164	6.96074	0.0634741	7.215	0.0641026	14.9704	0.0661136	27.9701
0.0641026	7.06426	0.0669935	6.52506	0.0666164	6.96074	0.0634741	7.215	0.0641026	14.9704	0.0661136	27.9701
0.0641026	7.06426	0.0669935	6.52506	0.0666164	6.96074	0.0634741	7.215	0.0641026	14.9704	0.0661136	27.9701
0.0641026	7.06426	0.0669935	6.52506	0.0666164	6.96074	0.0657366	7.50107	0.0641026	14.9704	0.0661136	27.9701
0.0641026	7.06426	0.0669935	6.52506	0.0666164	6.96074	0.0657366	7.50107	0.0641026	14.9704	0.0661136	27.9701
0.0641026	7.06426	0.0669935	6.52506	0.0666164	6.96074	0.0657366	7.50107	0.0641026	14.9704	0.0661136	27.9701
0.0641026	7.06426	0.0669935	6.52506	0.0666164	6.96074	0.0657366	7.50107	0.0641026	14.9704	0.0661136	27.9701
0.066365	7.25534	0.0669935	6.52506	0.0666164	6.96074	0.0657366	7.50107	0.066365	15.6061	0.0661136	27.9701
0.066365	7.25534	0.0669935	6.52506	0.0666164	6.96074	0.0657366	7.50107	0.066365	15.6061	0.0661136	27.9701
0.066365	7.25534	0.0669935	6.52506	0.0666164	6.96074	0.0678733	7.78714	0.066365	15.6061	0.0661136	27.9701
0.066365	7.25534	0.0669935	6.52506	0.0666164	6.96074	0.0678733	7.78714	0.066365	15.6061	0.0661136	27.9701
0.066365	7.25534	0.0669935	6.52506	0.0666164	6.96074	0.0701357	8.20032	0.066365	15.6061	0.0661136	27.9701
0.066365	7.25534	0.0669935	6.52506	0.0666164	6.96074	0.0701357	8.20032	0.066365	15.6061	0.0661136	27.9701
0.066365	7.25534	0.0669935	6.52506	0.0666164	6.96074	0.0701357	8.20032	0.066365	15.6061	0.0661136	27.9701
0.066365	7.25534	0.0692559	6.77934	0.0666164	6.96074	0.0701357	8.20032	0.0686275	16.1146	0.0683761	28.8601
0.066365	7.25534	0.0692559	6.77934	0.0666164	6.96074	0.0701357	8.20032	0.0686275	16.1146	0.0683761	28.8601
0.066365	7.25534	0.0692559	6.77934	0.0666164	6.96074	0.0701357	8.20032	0.0686275	16.1146	0.0683761	28.8601
0.066365	7.25534	0.0692559	6.77934	0.0666164	6.96074	0.0701357	8.20032	0.0686275	16.1146	0.0683761	28.8601
0.0708899	7.82784	0.0692559	6.77934	0.0666164	6.96074	0.0701357	8.20032	0.0686275	16.1146	0.0683761	28.8601
0.0708899	7.82784	0.0692559	6.77934	0.0666164	6.96074	0.0701357	8.20032	0.0686275	16.1146	0.0683761	28.8601
0.0708899	7.82784	0.0692559	6.77934	0.0666164	6.96074	0.0701357	8.20032	0.0707642	16.6867	0.0683761	28.8601
0.0708899	7.82784	0.0692559	6.77934	0.0666164	6.96074	0.0701357	8.20032	0.0707642	16.6867	0.0683761	28.8601
0.0708899	7.82784	0.0692559	6.77934	0.0666164	6.96074	0.0701357	8.20032	0.0707642	16.6867	0.0706385	29.75
0.0708899	7.82784	0.0692559	6.77934	0.0666164	6.96074	0.0701357	8.20032	0.0707642	16.6867	0.0706385	29.75
0.0708899	7.82784	0.0692559	6.77934	0.0666164	6.96074	0.0701357	8.20032	0.0707642	16.6867	0.0706385	29.75
0.0708899	7.82784	0.0692559	6.77934	0.0666164	6.96074	0.0701357	8.20032	0.0707642	16.6867	0.0706385	29.75
0.0708899	7.82784	0.0692559	6.77934	0.0688788	7.37393	0.0701357	8.20032	0.0707642	16.6867	0.0706385	29.75
0.0708899	7.82784	0.0692559	6.77934	0.0688788	7.37393	0.0701357	8.20032	0.0707642	16.6867	0.0706385	29.75
0.0708899	7.82784	0.0692559	6.77934	0.0710156	7.62821	0.0701357	8.20032	0.0707642	16.6867	0.0706385	29.75
0.0708899	7.82784	0.0692559	6.77934	0.0710156	7.62821	0.0701357	8.20032	0.0707642	16.6867	0.0706385	29.75
0.0708899	7.82784	0.0692559	6.77934	0.0710156	7.62821	0.0701357	8.20032	0.0707642	16.6867	0.0706385	29.75
0.0708899	7.82784	0.0692559	6.77934	0.0710156	7.62821	0.0701357	8.20032	0.0707642	16.6867	0.0706385	29.75
0.0708899	7.82784	0.0692559	6.77934	0.0710156	7.62821	0.0701357	8.20032	0.0707642	16.6867	0.0706385	29.75
0.0708899	7.82784	0.0692559	6.77934	0.0710156	7.62821	0.0701357	8.20032	0.0707642	16.6867	0.0706385	29.75
0.0708899	7.82784	0.0692559	6.77934	0.0710156	7.62821	0.0701357	8.20032	0.0707642	16.6867	0.0706385	29.75
0.0708899	7.82784	0.0692559	6.77934	0.0710156	7.62821	0.0701357	8.20032	0.0707642	16.6867	0.0706385	29.75
0.0708899	7.82784	0.0692559	6.77934	0.0710156	7.62821	0.0701357	8.20032	0.0707642	16.6867	0.0706385	29.75
0.0708899	7.82784	0.0692559	6.77934	0.0710156	7.62821	0.0701357	8.20032	0.0707642	16.6867	0.0706385	29.75
0.0708899	7.82784	0.0692559	6.77934	0.0710156	7.62821	0.0701357	8.20032	0.0707642	16.6867	0.0706385	29.75
0.0708899	7.82784	0.0692559	6.77934	0.0710156	7.62821	0.0701357	8.20032	0.0707642	16.6867	0.0706385	29.75
0.0708899	7.82784	0.0692559	6.77934	0.0710156	7.62821	0.0701357	8.20032	0.0707642	16.6867	0.0706385	29.75
0.0708899	7.82784	0.0692559	6.77934	0.0710156	7.62821	0.0701357	8.20032	0.0707642	16.6867	0.0706385	29.75
0.0708899	7.82784	0.0692559	6.77934	0.0710156	7.62821	0.0701357	8.20032	0.0707642	16.6867	0.0706385	29.75
0.0708899	7.82784	0.0692559	6.77934	0.0710156	7.62821	0.0701357	8.20032	0.0707642	16.6867	0.0706385	29.75
0.0708899	7.82784	0.0692559	6.77934	0.0710156	7.62821	0.0701357	8.20032	0.0707642	16.6867	0.0706385	29.75
0.0708899	7.82784	0.0692559	6.77934	0.0710156	7.62821	0.0701357	8.20032	0.0707642	16.6867	0.0706385	29.75
0.0708899	7.82784	0.0692559	6.77934	0.0710156	7.62821	0.0701357	8.20032	0.0707642	16.6867	0.0706385	29.75
0.0708899	7.82784	0.0692559	6.77934	0.0710156	7.62821	0.0701357	8.20032	0.0707642	16.6867	0.0706385	29.75
0.0708899	7.82784	0.0692559	6.77934	0.0710156	7.62821	0.0701357	8.20032	0.0707642	16.6867	0.0706385	29.75
0.0708899	7.82784	0.0692559	6.77934	0.0710156	7.62821	0.0701357	8.20032	0.0707642	16.6867	0.0706385	29.75
0.0708899	7.82784	0.0692559	6.77934	0.0710156	7.62821	0.0701357	8.20032	0.0707642	16.6867	0.0706385	29.75
0.0708899	7.82784	0.0692559	6.77934	0.0710156	7.62821	0.0701357	8.20032	0.0707642	16.6867	0.0706385	29.75
0.0708899	7.82784	0.0715184	7.12896	0.0710156	7.62821	0.0701357	8.20032	0.0707642	16.6867	0.0706385	29.75
0.0708899	7.82784	0.0715184	7.12896	0.0710156	7.62821	0.0701357	8.20032	0.0707642	16.6867	0.0706385	29.75
0.0708899	7.82784	0.0715184	7.12896	0.0710156	7.62821	0.0701357	8.20032	0.0707642	16.6867	0.0706385	29.75
0.0708899	7.82784	0.0715184	7.12896	0.0710156	7.62821	0.0701357	8.20032	0.0707642	16.6867	0.0706385	29.75
0.0708899	7.82784	0.0715184	7.12896	0.0710156	7.62821	0.0701357	8.20032	0.0707642	16.6867	0.0706385	29.75
0.0708899	7.82784	0.0715184	7.12896	0.0710156	7.62821	0.0701357	8.20032	0.0707642	16.6867	0.0706385	29.75
0.0708899	7.82784	0.0715184	7.12896	0.0710156	7.62821	0.0701357	8.20032	0.0707642	16.6867	0.0706385	29.75
0.0708899	7.82784	0.0715184	7.12896	0.0710156	7.62821	0.0701357	8.20032	0.0707642	16.6867	0.0706385	29.75
0.0708899	7.82784	0.0715184	7.12896	0.0710156	7.62821	0.0701357	8.20032	0.0707642	16.6867	0.0706385	29.75
0.0708899	7.82784	0.0715184	7.12896	0.0710156	7.62821	0.0701357	8.20032	0.0707642	16.6867	0.0706385	29.75
0.0708899	7.82784	0.0736551	7.32004	0.0710156	7.62821	0.0701357	8.20032	0.0707642	16.6867	0.0706385	29.75
0.0708899	7.82784	0.0736551	7.32004	0.073278	7.85069	0.0701357	8.20032	0.0707642	16.6867	0.0706385	29.75
0.0708899	7.82784	0.0736551	7.32004	0.073278	7.85069	0.0701357	8.20032	0.0707642	16.6867	0.0706385	29.75
0.0708899	7.82784	0.0736551	7.32004	0.073278	7.85069	0.0701357	8.20032	0.0707642	16.6867	0.0706385	29.75
0.0708899	7.82784	0.0736551	7.32004	0.073278	7.85069	0.0701357	8.20032	0.0707642	16.6867	0.0706385	29.75
0.0708899	7.82784	0.0736551	7.32004	0.073278	7.85069	0.0701357	8.20032	0.0707642	16.6867	0.072901	30.8625
0.0708899	7.82784	0.0736551	7.32004	0.073278	7.85069	0.0701357	8.20032	0.0707642	16.6867	0.072901	30.8625
0.0708899	7.82784	0.0736551	7.32004	0.073278	7.85069	0.0701357	8.20032	0.0707642	16.6867	0.072901	30.8625
0.0708899	7.82784	0.0736551	7.32004	0.073278	7.85069	0.0701357	8.20032	0.0707642	16.6867	0.072901	30.8625
0.0708899	7.82784	0.0736551	7.32004	0.073278	7.85069	0.0723982	8.51816	0.0707642	16.6867	0.072901	30.8625
0.0708899	7.82784	0.0736551	7.32004	0.073278	7.85069	0.0723982	8.51816	0.0707642	16.6867	0.072901	30.8625
0.0708899	7.82784	0.0736551	7.32004	0.073278	7.85069	0.0723982	8.51816	0.0707642	16.6867	0.072901	30.8625
0.0708899	7.82784	0.0736551	7.32004	0.073278	7.85069	0.0723982	8.51816	0.0707642	16.6867	0.072901	30.8625
0.0731523	8.01891	0.0736551	7.32004	0.073278	7.85069	0.0746606	8.8042	0.0730266	17.3542	0.072901	30.8625
0.0731523	8.01891	0.0736551	7.32004	0.073278	7.85069	0.0746606	8.8042	0.0730266	17.3542	0.072901	30.8625
0.0731523	8.01891	0.0736551	7.32004	0.073278	7.85069	0.0746606	8.8042	0.0730266	17.3542	0.072901	30.8625
0.0731523	8.01891	0.0736551	7.32004	0.073278	7.85069	0.0746606	8.8042	0.0730266	17.3542	0.072901	30.8625
0.0731523	8.01891	0.0736551	7.32004	0.073278	7.85069	0.0746606	8.8042	0.0730266	17.3542	0.072901	30.8625
0.0731523	8.01891	0.0736551	7.32004	0.073278	7.85069	0.0770488	9.28097	0.0730266	17.3542	0.0750377	31.7524
0.0731523	8.01891	0.0736551	7.32004	0.073278	7.85069	0.0770488	9.28097	0.0730266	17.3542	0.0750377	31.7524
0.0731523	8.01891	0.0759175	7.57432	0.073278	7.85069	0.0770488	9.28097	0.0752891	17.8945	0.0750377	31.7524
0.0731523	8.01891	0.0759175	7.57432	0.073278	7.85069	0.0770488	9.28097	0.0752891	17.8945	0.0750377	31.7524
0.0731523	8.01891	0.0759175	7.57432	0.073278	7.85069	0.0770488	9.28097	0.0752891	17.8945	0.0750377	31.7524
0.0731523	8.01891	0.0759175	7.57432	0.073278	7.85069	0.0770488	9.28097	0.0752891	17.8945	0.0750377	31.7524
0.0776772	8.68689	0.0759175	7.57432	0.073278	7.85069	0.0770488	9.28097	0.0752891	17.8945	0.0750377	31.7524
0.0776772	8.68689	0.0759175	7.57432	0.073278	7.85069	0.0770488	9.28097	0.0752891	17.8945	0.0750377	31.7524
0.0776772	8.68689	0.0759175	7.57432	0.073278	7.85069	0.0770488	9.28097	0.0776772	18.4667	0.0750377	31.7524
0.0776772	8.68689	0.0759175	7.57432	0.073278	7.85069	0.0770488	9.28097	0.0776772	18.4667	0.0750377	31.7524
0.0776772	8.68689	0.0759175	7.57432	0.073278	7.85069	0.0770488	9.28097	0.0776772	18.4667	0.0773002	32.6742
0.0776772	8.68689	0.0759175	7.57432	0.073278	7.85069	0.0770488	9.28097	0.0776772	18.4667	0.0773002	32.6742
0.0776772	8.68689	0.0759175	7.57432	0.073278	7.85069	0.0770488	9.28097	0.0776772	18.4667	0.0773002	32.6742
0.0776772	8.68689	0.0759175	7.57432	0.073278	7.85069	0.0770488	9.28097	0.0776772	18.4667	0.0773002	32.6742
0.0776772	8.68689	0.0759175	7.57432	0.0755405	8.29567	0.0770488	9.28097	0.0776772	18.4667	0.0773002	32.6742
0.0776772	8.68689	0.0759175	7.57432	0.0755405	8.29567	0.0770488	9.28097	0.0776772	18.4667	0.0773002	32.6742
0.0776772	8.68689	0.0759175	7.57432	0.0779286	8.54995	0.0770488	9.28097	0.0776772	18.4667	0.0773002	32.6742
0.0776772	8.68689	0.0759175	7.57432	0.0779286	8.54995	0.0770488	9.28097	0.0776772	18.4667	0.0773002	32.6742
0.0776772	8.68689	0.0759175	7.57432	0.0779286	8.54995	0.0770488	9.28097	0.0776772	18.4667	0.0773002	32.6742
0.0776772	8.68689	0.0759175	7.57432	0.0779286	8.54995	0.0770488	9.28097	0.0776772	18.4667	0.0773002	32.6742
0.0776772	8.68689	0.0759175	7.57432	0.0779286	8.54995	0.0770488	9.28097	0.0776772	18.4667	0.0773002	32.6742
0.0776772	8.68689	0.0759175	7.57432	0.0779286	8.54995	0.0770488	9.28097	0.0776772	18.4667	0.0773002	32.6742
0.0776772	8.68689	0.0759175	7.57432	0.0779286	8.54995	0.0770488	9.28097	0.0776772	18.4667	0.0773002	32.6742
0.0776772	8.68689	0.0759175	7.57432	0.0779286	8.54995	0.0770488	9.28097	0.0776772	18.4667	0.0773002	32.6742
0.0776772	8.68689	0.0759175	7.57432	0.0779286	8.54995	0.0770488	9.28097	0.0776772	18.4667	0.0773002	32.6742
0.0776772	8.68689	0.0759175	7.57432	0.0779286	8.54995	0.0770488	9.28097	0.0776772	18.4667	0.0773002	32.6742
0.0776772	8.68689	0.0759175	7.57432	0.0779286	8.54995	0.0770488	9.28097	0.0776772	18.4667	0.0773002	32.6742
0.0776772	8.68689	0.0759175	7.57432	0.0779286	8.54995	0.0770488	9.28097	0.0776772	18.4667	0.0773002	32.6742
0.0776772	8.68689	0.0759175	7.57432	0.0779286	8.54995	0.0770488	9.28097	0.0776772	18.4667	0.0773002	32.6742
0.0776772	8.68689	0.0759175	7.57432	0.0779286	8.54995	0.0770488	9.28097	0.0776772	18.4667	0.0773002	32.6742
0.0776772	8.68689	0.0759175	7.57432	0.0779286	8.54995	0.0770488	9.28097	0.0776772	18.4667	0.0773002	32.6742
0.0776772	8.68689	0.0759175	7.57432	0.0779286	8.54995	0.0770488	9.28097	0.0776772	18.4667	0.0773002	32.6742
0.0776772	8.68689	0.0759175	7.57432	0.0779286	8.54995	0.0770488	9.28097	0.0776772	18.4667	0.0773002	32.6742
0.0776772	8.68689	0.0759175	7.57432	0.0779286	8.54995	0.0770488	9.28097	0.0776772	18.4667	0.0773002	32.6742
0.0776772	8.68689	0.0759175	7.57432	0.0779286	8.54995	0.0770488	9.28097	0.0776772	18.4667	0.0773002	32.6742
0.0776772	8.68689	0.0759175	7.57432	0.0779286	8.54995	0.0770488	9.28097	0.0776772	18.4667	0.0773002	32.6742
0.0776772	8.68689	0.0759175	7.57432	0.0779286	8.54995	0.0770488	9.28097	0.0776772	18.4667	0.0773002	32.6742
0.0776772	8.68689	0.0759175	7.57432	0.0779286	8.54995	0.0770488	9.28097	0.0776772	18.4667	0.0773002	32.6742
0.0776772	8.68689	0.0759175	7.57432	0.0779286	8.54995	0.0770488	9.28097	0.0776772	18.4667	0.0773002	32.6742
0.0776772	8.68689	0.0759175	7.57432	0.0779286	8.54995	0.0770488	9.28097	0.0776772	18.4667	0.0773002	32.6742
0.0776772	8.68689	0.07818	7.92395	0.0779286	8.54995	0.0770488	9.28097	0.0776772	18.4667	0.0773002	32.6742
0.0776772	8.68689	0.07818	7.92395	0.0779286	8.54995	0.0770488	9.28097	0.0776772	18.4667	0.0773002	32.6742
0.0776772	8.68689	0.07818	7.92395	0.0779286	8.54995	0.0770488	9.28097	0.0776772	18.4667	0.0773002	32.6742
0.0776772	8.68689	0.07818	7.92395	0.0779286	8.54995	0.0770488	9.28097	0.0776772	18.4667	0.0773002	32.6742
0.0776772	8.68689	0.07818	7.92395	0.0779286	8.54995	0.0770488	9.28097	0.0776772	18.4667	0.0773002	32.6742
0.0776772	8.68689	0.07818	7.92395	0.0779286	8.54995	0.0770488	9.28097	0.0776772	18.4667	0.0773002	32.6742
0.0776772	8.68689	0.07818	7.92395	0.0779286	8.54995	0.0770488	9.28097	0.0776772	18.4667	0.0773002	32.6742
0.0776772	8.68689	0.07818	7.92395	0.0779286	8.54995	0.0770488	9.28097	0.0776772	18.4667	0.0773002	32.6742
0.0776772	8.68689	0.07818	7.92395	0.0779286	8.54995	0.0770488	9.28097	0.0776772	18.4667	0.0773002	32.6742
0.0776772	8.68689	0.0805681	8.17871	0.0779286	8.54995	0.0770488	9.28097	0.0776772	18.4667	0.0773002	32.6742
0.0776772	8.68689	0.0805681	8.17871	0.0779286	8.54995	0.0770488	9.28097	0.0776772	18.4667	0.0773002	32.6742
0.0776772	8.68689	0.0805681	8.17871	0.0801911	8.77244	0.0770488	9.28097	0.0776772	18.4667	0.0773002	32.6742
0.0776772	8.68689	0.0805681	8.17871	0.0801911	8.77244	0.0770488	9.28097	0.0776772	18.4667	0.0773002	32.6742
0.0776772	8.68689	0.0805681	8.17871	0.0801911	8.77244	0.0770488	9.28097	0.0776772	18.4667	0.0794369	33.7866
0.0776772	8.68689	0.0805681	8.17871	0.0801911	8.77244	0.0770488	9.28097	0.0776772	18.4667	0.0794369	33.7866
0.0776772	8.68689	0.0805681	8.17871	0.0801911	8.77244	0.0770488	9.28097	0.0776772	18.4667	0.0794369	33.7866
0.0776772	8.68689	0.0805681	8.17871	0.0801911	8.77244	0.0770488	9.28097	0.0776772	18.4667	0.0794369	33.7866
0.0776772	8.68689	0.0805681	8.17871	0.0801911	8.77244	0.0770488	9.28097	0.0776772	18.4667	0.0794369	33.7866
0.0776772	8.68689	0.0805681	8.17871	0.0801911	8.77244	0.0770488	9.28097	0.0776772	18.4667	0.0794369	33.7866
0.0776772	8.68689	0.0805681	8.17871	0.0801911	8.77244	0.0793112	9.59881	0.0776772	18.4667	0.0794369	33.7866
0.0776772	8.68689	0.0805681	8.17871	0.0801911	8.77244	0.0793112	9.59881	0.0776772	18.4667	0.0794369	33.7866
0.0776772	8.68689	0.0805681	8.17871	0.0801911	8.77244	0.0793112	9.59881	0.0776772	18.4667	0.0794369	33.7866
0.0776772	8.68689	0.0805681	8.17871	0.0801911	8.77244	0.0793112	9.59881	0.0776772	18.4667	0.0794369	33.7866
0.0799397	8.9098	0.0805681	8.17871	0.0801911	8.77244	0.0793112	9.59881	0.0799397	19.1341	0.0794369	33.7866
0.0799397	8.9098	0.0805681	8.17871	0.0801911	8.77244	0.0793112	9.59881	0.0799397	19.1341	0.0794369	33.7866
0.0799397	8.9098	0.0805681	8.17871	0.0801911	8.77244	0.0816993	9.94843	0.0799397	19.1341	0.0794369	33.7866
0.0799397	8.9098	0.0805681	8.17871	0.0801911	8.77244	0.0816993	9.94843	0.0799397	19.1341	0.0794369	33.7866
0.0799397	8.9098	0.0805681	8.17871	0.0801911	8.77244	0.0816993	9.94843	0.0799397	19.1341	0.0794369	33.7866
0.0799397	8.9098	0.0805681	8.17871	0.0801911	8.77244	0.0816993	9.94843	0.0799397	19.1341	0.081825	34.7084
0.0799397	8.9098	0.0805681	8.17871	0.0801911	8.77244	0.0816993	9.94843	0.0799397	19.1341	0.081825	34.7084
0.0799397	8.9098	0.0828306	8.49655	0.0801911	8.77244	0.0839618	10.4252	0.0822021	19.6744	0.081825	34.7084
0.0799397	8.9098	0.0828306	8.49655	0.0801911	8.77244	0.0839618	10.4252	0.0822021	19.6744	0.081825	34.7084
0.0799397	8.9098	0.0828306	8.49655	0.0801911	8.77244	0.0839618	10.4252	0.0822021	19.6744	0.081825	34.7084
0.0799397	8.9098	0.0828306	8.49655	0.0801911	8.77244	0.0839618	10.4252	0.0822021	19.6744	0.081825	34.7084
0.0844646	9.57777	0.0828306	8.49655	0.0801911	8.77244	0.0839618	10.4252	0.0822021	19.6744	0.081825	34.7084
0.0844646	9.57777	0.0828306	8.49655	0.0801911	8.77244	0.0839618	10.4252	0.0822021	19.6744	0.081825	34.7084
0.0844646	9.57777	0.0828306	8.49655	0.0801911	8.77244	0.0839618	10.4252	0.0822021	19.6744	0.081825	34.7084
0.0844646	9.57777	0.0828306	8.49655	0.0801911	8.77244	0.0839618	10.4252	0.0822021	19.6744	0.081825	34.7084
0.0844646	9.57777	0.0828306	8.49655	0.0801911	8.77244	0.0839618	10.4252	0.0844646	20.2783	0.0840875	35.5983
0.0844646	9.57777	0.0828306	8.49655	0.0801911	8.77244	0.0839618	10.4252	0.0844646	20.2783	0.0840875	35.5983
0.0844646	9.57777	0.0828306	8.49655	0.0801911	8.77244	0.0839618	10.4252	0.0844646	20.2783	0.0840875	35.5983
0.0844646	9.57777	0.0828306	8.49655	0.0801911	8.77244	0.0839618	10.4252	0.0844646	20.2783	0.0840875	35.5983
0.0844646	9.57777	0.0828306	8.49655	0.0801911	8.77244	0.0839618	10.4252	0.0844646	20.2783	0.0840875	35.5983
0.0844646	9.57777	0.0828306	8.49655	0.0825792	9.2492	0.0839618	10.4252	0.0844646	20.2783	0.0840875	35.5983
0.0844646	9.57777	0.0828306	8.49655	0.0825792	9.2492	0.0839618	10.4252	0.0844646	20.2783	0.0840875	35.5983
0.0844646	9.57777	0.0828306	8.49655	0.0848416	9.50346	0.0839618	10.4252	0.0844646	20.2783	0.0840875	35.5983
0.0844646	9.57777	0.0828306	8.49655	0.0848416	9.50346	0.0839618	10.4252	0.0844646	20.2783	0.0840875	35.5983
0.0844646	9.57777	0.0828306	8.49655	0.0848416	9.50346	0.0839618	10.4252	0.0844646	20.2783	0.0840875	35.5983
0.0844646	9.57777	0.0828306	8.49655	0.0848416	9.50346	0.0839618	10.4252	0.0844646	20.2783	0.0840875	35.5983
0.0844646	9.57777	0.0828306	8.49655	0.0848416	9.50346	0.0839618	10.4252	0.0844646	20.2783	0.0840875	35.5983
0.0844646	9.57777	0.0828306	8.49655	0.0848416	9.50346	0.0839618	10.4252	0.0844646	20.2783	0.0840875	35.5983
0.0844646	9.57777	0.0828306	8.49655	0.0848416	9.50346	0.0839618	10.4252	0.0844646	20.2783	0.0840875	35.5983
0.0844646	9.57777	0.0828306	8.49655	0.0848416	9.50346	0.0839618	10.4252	0.0844646	20.2783	0.0840875	35.5983
0.0844646	9.57777	0.0828306	8.49655	0.0848416	9.50346	0.0839618	10.4252	0.0844646	20.2783	0.0840875	35.5983
0.0844646	9.57777	0.0828306	8.49655	0.0848416	9.50346	0.0839618	10.4252	0.0844646	20.2783	0.0840875	35.5983
0.0844646	9.57777	0.0828306	8.49655	0.0848416	9.50346	0.0839618	10.4252	0.0844646	20.2783	0.0840875	35.5983
0.0844646	9.57777	0.0828306	8.49655	0.0848416	9.50346	0.0839618	10.4252	0.0844646	20.2783	0.0840875	35.5983
0.0844646	9.57777	0.0828306	8.49655	0.0848416	9.50346	0.0839618	10.4252	0.0844646	20.2783	0.0840875	35.5983
0.0844646	9.57777	0.0828306	8.49655	0.0848416	9.50346	0.0839618	10.4252	0.0844646	20.2783	0.0840875	35.5983
0.0844646	9.57777	0.0828306	8.49655	0.0848416	9.50346	0.0839618	10.4252	0.0844646	20.2783	0.0840875	35.5983
0.0844646	9.57777	0.0828306	8.49655	0.0848416	9.50346	0.0839618	10.4252	0.0844646	20.2783	0.0840875	35.5983
0.0844646	9.57777	0.0828306	8.49655	0.0848416	9.50346	0.0839618	10.4252	0.0844646	20.2783	0.0840875	35.5983
0.0844646	9.57777	0.0828306	8.49655	0.0848416	9.50346	0.0839618	10.4252	0.0844646	20.2783	0.0840875	35.5983
0.0844646	9.57777	0.0828306	8.49655	0.0848416	9.50346	0.0839618	10.4252	0.0844646	20.2783	0.0840875	35.5983
0.0844646	9.57777	0.0828306	8.49655	0.0848416	9.50346	0.0839618	10.4252	0.0844646	20.2783	0.0840875	35.5983
0.0844646	9.57777	0.0828306	8.49655	0.0848416	9.50346	0.0839618	10.4252	0.0844646	20.2783	0.0840875	35.5983
0.0844646	9.57777	0.0828306	8.49655	0.0848416	9.50346	0.0839618	10.4252	0.0844646	20.2783	0.0840875	35.5983
0.0844646	9.57777	0.0828306	8.49655	0.0848416	9.50346	0.0839618	10.4252	0.0844646	20.2783	0.0840875	35.5983
0.0844646	9.57777	0.085093	8.90975	0.0848416	9.50346	0.0839618	10.4252	0.0844646	20.2783	0.0840875	35.5983
0.0844646	9.57777	0.085093	8.90975	0.0848416	9.50346	0.0839618	10.4252	0.0844646	20.2783	0.0840875	35.5983
0.0844646	9.57777	0.085093	8.90975	0.0848416	9.50346	0.0839618	10.4252	0.0844646	20.2783	0.0840875	35.5983
0.0844646	9.57777	0.085093	8.90975	0.0848416	9.50346	0.0839618	10.4252	0.0844646	20.2783	0.0840875	35.5983
0.0844646	9.57777	0.085093	8.90975	0.0848416	9.50346	0.0839618	10.4252	0.0844646	20.2783	0.0840875	35.5983
0.0844646	9.57777	0.085093	8.90975	0.0848416	9.50346	0.0839618	10.4252	0.0844646	20.2783	0.0840875	35.5983
0.0844646	9.57777	0.085093	8.90975	0.0848416	9.50346	0.0839618	10.4252	0.0844646	20.2783	0.0840875	35.5983
0.0844646	9.57777	0.085093	8.90975	0.0848416	9.50346	0.0839618	10.4252	0.0844646	20.2783	0.0840875	35.5983
0.0844646	9.57777	0.085093	8.90975	0.0848416	9.50346	0.0839618	10.4252	0.0844646	20.2783	0.0840875	35.5983
0.0844646	9.57777	0.085093	8.90975	0.0848416	9.50346	0.0839618	10.4252	0.0844646	20.2783	0.0840875	35.5983
0.0844646	9.57777	0.085093	8.90975	0.0848416	9.50346	0.0839618	10.4252	0.0844646	20.2783	0.0840875	35.5983
0.0844646	9.57777	0.0873555	9.16416	0.0848416	9.50346	0.0839618	10.4252	0.0844646	20.2783	0.0840875	35.5983
0.0844646	9.57777	0.0873555	9.16416	0.0848416	9.50346	0.0839618	10.4252	0.0844646	20.2783	0.0840875	35.5983
0.0844646	9.57777	0.0873555	9.16416	0.0872298	9.69418	0.0839618	10.4252	0.0844646	20.2783	0.0864756	36.7108
0.0844646	9.57777	0.0873555	9.16416	0.0872298	9.69418	0.0839618	10.4252	0.0844646	20.2783	0.0864756	36.7108
0.0844646	9.57777	0.0873555	9.16416	0.0872298	9.69418	0.0839618	10.4252	0.0844646	20.2783	0.0864756	36.7108
0.0844646	9.57777	0.0873555	9.16416	0.0872298	9.69418	0.0839618	10.4252	0.0844646	20.2783	0.0864756	36.7108
0.0844646	9.57777	0.0873555	9.16416	0.0872298	9.69418	0.0839618	10.4252	0.0844646	20.2783	0.0864756	36.7108
0.0844646	9.57777	0.0873555	9.16416	0.0872298	9.69418	0.0839618	10.4252	0.0844646	20.2783	0.0864756	36.7108
0.0844646	9.57777	0.0873555	9.16416	0.0872298	9.69418	0.0839618	10.4252	0.0844646	20.2783	0.0864756	36.7108
0.0844646	9.57777	0.0873555	9.16416	0.0872298	9.69418	0.0839618	10.4252	0.0844646	20.2783	0.0864756	36.7108
0.0844646	9.57777	0.0873555	9.16416	0.0872298	9.69418	0.0863499	10.7748	0.0844646	20.2783	0.0864756	36.7108
0.0844646	9.57777	0.0873555	9.16416	0.0872298	9.69418	0.0863499	10.7748	0.0844646	20.2783	0.0864756	36.7108
0.0844646	9.57777	0.0873555	9.16416	0.0872298	9.69418	0.0863499	10.7748	0.0844646	20.2783	0.0864756	36.7108
0.0868527	9.83253	0.0873555	9.16416	0.0872298	9.69418	0.0863499	10.7748	0.0868527	20.9776	0.0864756	36.7108
0.0868527	9.83253	0.0873555	9.16416	0.0872298	9.69418	0.0863499	10.7748	0.0868527	20.9776	0.0864756	36.7108
0.0868527	9.83253	0.0873555	9.16416	0.0872298	9.69418	0.0886124	11.0927	0.0868527	20.9776	0.0864756	36.7108
0.0868527	9.83253	0.0873555	9.16416	0.0872298	9.69418	0.0886124	11.0927	0.0868527	20.9776	0.0864756	36.7108
0.0868527	9.83253	0.0873555	9.16416	0.0872298	9.69418	0.0886124	11.0927	0.0868527	20.9776	0.0864756	36.7108
0.0868527	9.83253	0.0873555	9.16416	0.0872298	9.69418	0.0886124	11.0927	0.0868527	20.9776	0.0864756	36.7108
0.0868527	9.83253	0.0873555	9.16416	0.0872298	9.69418	0.0886124	11.0927	0.0891151	21.5179	0.0887381	37.6325
0.0868527	9.83253	0.0873555	9.16416	0.0872298	9.69418	0.0886124	11.0927	0.0891151	21.5179	0.0887381	37.6325
0.0868527	9.83253	0.0897436	9.45023	0.0872298	9.69418	0.0910005	11.633	0.0891151	21.5179	0.0887381	37.6325
0.0868527	9.83253	0.0897436	9.45023	0.0872298	9.69418	0.0910005	11.633	0.0891151	21.5179	0.0887381	37.6325
0.0913776	10.5639	0.0897436	9.45023	0.0872298	9.69418	0.0910005	11.633	0.0891151	21.5179	0.0887381	37.6325
0.0913776	10.5639	0.0897436	9.45023	0.0872298	9.69418	0.0910005	11.633	0.0891151	21.5179	0.0887381	37.6325
0.0913776	10.5639	0.0897436	9.45023	0.0872298	9.69418	0.0910005	11.633	0.0891151	21.5179	0.0887381	37.6325
0.0913776	10.5639	0.0897436	9.45023	0.0872298	9.69418	0.0910005	11.633	0.0891151	21.5179	0.0887381	37.6325
0.0913776	10.5639	0.0897436	9.45023	0.0872298	9.69418	0.0910005	11.633	0.0891151	21.5179	0.0887381	37.6325
0.0913776	10.5639	0.0897436	9.45023	0.0872298	9.69418	0.0910005	11.633	0.0891151	21.5179	0.0887381	37.6325
0.0913776	10.5639	0.0897436	9.45023	0.0872298	9.69418	0.0910005	11.633	0.0915033	22.1218	0.0911262	38.5861
0.0913776	10.5639	0.0897436	9.45023	0.0872298	9.69418	0.0910005	11.633	0.0915033	22.1218	0.0911262	38.5861
0.0913776	10.5639	0.0897436	9.45023	0.0872298	9.69418	0.0910005	11.633	0.0915033	22.1218	0.0911262	38.5861
0.0913776	10.5639	0.0897436	9.45023	0.0872298	9.69418	0.0910005	11.633	0.0915033	22.1218	0.0911262	38.5861
0.0913776	10.5639	0.0897436	9.45023	0.0872298	9.69418	0.0910005	11.633	0.0915033	22.1218	0.0911262	38.5861
0.0913776	10.5639	0.0897436	9.45023	0.0917547	10.5206	0.0910005	11.633	0.0915033	22.1218	0.0911262	38.5861
0.0913776	10.5639	0.0897436	9.45023	0.0917547	10.5206	0.0910005	11.633	0.0915033	22.1218	0.0911262	38.5861
0.0913776	10.5639	0.0897436	9.45023	0.0917547	10.5206	0.0910005	11.633	0.0915033	22.1218	0.0911262	38.5861
0.0913776	10.5639	0.0897436	9.45023	0.0917547	10.5206	0.0910005	11.633	0.0915033	22.1218	0.0911262	38.5861
0.0913776	10.5639	0.0897436	9.45023	0.0917547	10.5206	0.0910005	11.633	0.0915033	22.1218	0.0911262	38.5861
0.0913776	10.5639	0.0897436	9.45023	0.0917547	10.5206	0.0910005	11.633	0.0915033	22.1218	0.0911262	38.5861
0.0913776	10.5639	0.0897436	9.45023	0.0917547	10.5206	0.0910005	11.633	0.0915033	22.1218	0.0911262	38.5861
0.0913776	10.5639	0.0897436	9.45023	0.0917547	10.5206	0.0910005	11.633	0.0915033	22.1218	0.0911262	38.5861
0.0913776	10.5639	0.0897436	9.45023	0.0917547	10.5206	0.0910005	11.633	0.0915033	22.1218	0.0911262	38.5861
0.0913776	10.5639	0.0897436	9.45023	0.0917547	10.5206	0.0910005	11.633	0.0915033	22.1218	0.0911262	38.5861
0.0913776	10.5639	0.0897436	9.45023	0.0917547	10.5206	0.0910005	11.633	0.0915033	22.1218	0.0911262	38.5861
0.0913776	10.5639	0.0897436	9.45023	0.0917547	10.5206	0.0910005	11.633	0.0915033	22.1218	0.0911262	38.5861
0.0913776	10.5639	0.0897436	9.45023	0.0917547	10.5206	0.0910005	11.633	0.0915033	22.1218	0.0911262	38.5861
0.0913776	10.5639	0.0897436	9.45023	0.0917547	10.5206	0.0910005	11.633	0.0915033	22.1218	0.0911262	38.5861
0.0913776	10.5639	0.0897436	9.45023	0.0917547	10.5206	0.0910005	11.633	0.0915033	22.1218	0.0911262	38.5861
0.0913776	10.5639	0.0897436	9.45023	0.0917547	10.5206	0.0910005	11.633	0.0915033	22.1218	0.0911262	38.5861
0.0913776	10.5639	0.0897436	9.45023	0.0917547	10.5206	0.0910005	11.633	0.0915033	22.1218	0.0911262	38.5861
0.0913776	10.5639	0.0897436	9.45023	0.0917547	10.5206	0.0910005	11.633	0.0915033	22.1218	0.0911262	38.5861
0.0913776	10.5639	0.0897436	9.45023	0.0917547	10.5206	0.0910005	11.633	0.0915033	22.1218	0.0911262	38.5861
0.0913776	10.5639	0.0897436	9.45023	0.0917547	10.5206	0.0910005	11.633	0.0915033	22.1218	0.0911262	38.5861
0.0913776	10.5639	0.0897436	9.45023	0.0917547	10.5206	0.0910005	11.633	0.0915033	22.1218	0.0911262	38.5861
0.0913776	10.5639	0.0897436	9.45023	0.0917547	10.5206	0.0910005	11.633	0.0915033	22.1218	0.0911262	38.5861
0.0913776	10.5639	0.0897436	9.45023	0.0917547	10.5206	0.0910005	11.633	0.0915033	22.1218	0.0911262	38.5861
0.0913776	10.5639	0.0897436	9.45023	0.0917547	10.5206	0.0910005	11.633	0.0915033	22.1218	0.0911262	38.5861
0.0913776	10.5639	0.0897436	9.45023	0.0917547	10.5206	0.0910005	11.633	0.0915033	22.1218	0.0911262	38.5861
0.0913776	10.5639	0.0921317	9.83164	0.0917547	10.5206	0.0910005	11.633	0.0915033	22.1218	0.0911262	38.5861
0.0913776	10.5639	0.0921317	9.83164	0.0917547	10.5206	0.0910005	11.633	0.0915033	22.1218	0.0911262	38.5861
0.0913776	10.5639	0.0921317	9.83164	0.0917547	10.5206	0.0910005	11.633	0.0915033	22.1218	0.0911262	38.5861
0.0913776	10.5639	0.0921317	9.83164	0.0917547	10.5206	0.0910005	11.633	0.0915033	22.1218	0.0911262	38.5861
0.0913776	10.5639	0.0921317	9.83164	0.0917547	10.5206	0.0910005	11.633	0.0915033	22.1218	0.0911262	38.5861
0.0913776	10.5639	0.0921317	9.83164	0.0917547	10.5206	0.0910005	11.633	0.0915033	22.1218	0.0911262	38.5861
0.0913776	10.5639	0.0921317	9.83164	0.0917547	10.5206	0.0910005	11.633	0.0915033	22.1218	0.0911262	38.5861
0.0913776	10.5639	0.0921317	9.83164	0.0917547	10.5206	0.0910005	11.633	0.0915033	22.1218	0.0911262	38.5861
0.0913776	10.5639	0.0921317	9.83164	0.0917547	10.5206	0.0910005	11.633	0.0915033	22.1218	0.0911262	38.5861
0.0913776	10.5639	0.0943942	10.1177	0.0917547	10.5206	0.0910005	11.633	0.0915033	22.1218	0.0911262	38.5861
0.0913776	10.5639	0.0943942	10.1177	0.0917547	10.5206	0.0910005	11.633	0.0915033	22.1218	0.0911262	38.5861
0.0913776	10.5639	0.0943942	10.1177	0.0917547	10.5206	0.0910005	11.633	0.0915033	22.1218	0.0911262	38.5861
0.0913776	10.5639	0.0943942	10.1177	0.0917547	10.5206	0.0910005	11.633	0.0915033	22.1218	0.0911262	38.5861
0.0913776	10.5639	0.0943942	10.1177	0.0940171	10.8066	0.0910005	11.633	0.0915033	22.1218	0.0933886	39.7303
0.0913776	10.5639	0.0943942	10.1177	0.0940171	10.8066	0.0910005	11.633	0.0915033	22.1218	0.0933886	39.7303
0.0913776	10.5639	0.0943942	10.1177	0.0940171	10.8066	0.0910005	11.633	0.0915033	22.1218	0.0933886	39.7303
0.0913776	10.5639	0.0943942	10.1177	0.0940171	10.8066	0.0910005	11.633	0.0915033	22.1218	0.0933886	39.7303
0.0913776	10.5639	0.0943942	10.1177	0.0940171	10.8066	0.0910005	11.633	0.0915033	22.1218	0.0933886	39.7303
0.0913776	10.5639	0.0943942	10.1177	0.0940171	10.8066	0.0910005	11.633	0.0915033	22.1218	0.0933886	39.7303
0.0913776	10.5639	0.0943942	10.1177	0.0940171	10.8066	0.0910005	11.633	0.0915033	22.1218	0.0933886	39.7303
0.0913776	10.5639	0.0943942	10.1177	0.0940171	10.8066	0.0932629	11.9827	0.0915033	22.1218	0.0933886	39.7303
0.0913776	10.5639	0.0943942	10.1177	0.0940171	10.8066	0.0932629	11.9827	0.0915033	22.1218	0.0933886	39.7303
0.0913776	10.5639	0.0943942	10.1177	0.0940171	10.8066	0.0932629	11.9827	0.0915033	22.1218	0.0933886	39.7303
0.0913776	10.5639	0.0943942	10.1177	0.0940171	10.8066	0.0932629	11.9827	0.0915033	22.1218	0.0933886	39.7303
0.09364	10.8185	0.0943942	10.1177	0.0940171	10.8066	0.0932629	11.9827	0.0915033	22.1218	0.0933886	39.7303
0.09364	10.8185	0.0943942	10.1177	0.0940171	10.8066	0.0932629	11.9827	0.0915033	22.1218	0.0933886	39.7303
0.09364	10.8185	0.0943942	10.1177	0.0940171	10.8066	0.0956511	12.3323	0.0938914	22.8211	0.0933886	39.7303
0.09364	10.8185	0.0943942	10.1177	0.0940171	10.8066	0.0956511	12.3323	0.0938914	22.8211	0.0933886	39.7303
0.09364	10.8185	0.0943942	10.1177	0.0940171	10.8066	0.0956511	12.3323	0.0938914	22.8211	0.0956511	40.6838
0.09364	10.8185	0.0943942	10.1177	0.0940171	10.8066	0.0956511	12.3323	0.0938914	22.8211	0.0956511	40.6838
0.09364	10.8185	0.0943942	10.1177	0.0940171	10.8066	0.0956511	12.3323	0.0962795	23.3614	0.0956511	40.6838
0.09364	10.8185	0.0943942	10.1177	0.0940171	10.8066	0.0956511	12.3323	0.0962795	23.3614	0.0956511	40.6838
0.09364	10.8185	0.0943942	10.1177	0.0940171	10.8066	0.0979135	12.8408	0.0962795	23.3614	0.0956511	40.6838
0.09364	10.8185	0.0943942	10.1177	0.0940171	10.8066	0.0979135	12.8408	0.0962795	23.3614	0.0956511	40.6838
0.0984163	11.6449	0.0967823	10.4355	0.0940171	10.8066	0.0979135	12.8408	0.0962795	23.3614	0.0956511	40.6838
0.0984163	11.6449	0.0967823	10.4355	0.0940171	10.8066	0.0979135	12.8408	0.0962795	23.3614	0.0956511	40.6838
0.0984163	11.6449	0.0967823	10.4355	0.0940171	10.8066	0.0979135	12.8408	0.0962795	23.3614	0.0956511	40.6838
0.0984163	11.6449	0.0967823	10.4355	0.0940171	10.8066	0.0979135	12.8408	0.0962795	23.3614	0.0956511	40.6838
0.0984163	11.6449	0.0967823	10.4355	0.0940171	10.8066	0.0979135	12.8408	0.0962795	23.3614	0.0956511	40.6838
0.0984163	11.6449	0.0967823	10.4355	0.0940171	10.8066	0.0979135	12.8408	0.098542	23.9971	0.0979135	41.6373
0.0984163	11.6449	0.0967823	10.4355	0.0940171	10.8066	0.0979135	12.8408	0.098542	23.9971	0.0979135	41.6373
0.0984163	11.6449	0.0967823	10.4355	0.0940171	10.8066	0.0979135	12.8408	0.098542	23.9971	0.0979135	41.6373
0.0984163	11.6449	0.0967823	10.4355	0.0940171	10.8066	0.0979135	12.8408	0.098542	23.9971	0.0979135	41.6373
0.0984163	11.6449	0.0967823	10.4355	0.0940171	10.8066	0.0979135	12.8408	0.098542	23.9971	0.0979135	41.6373
0.0984163	11.6449	0.0967823	10.4355	0.0940171	10.8066	0.0979135	12.8408	0.098542	23.9971	0.0979135	41.6373
0.0984163	11.6449	0.0967823	10.4355	0.0987934	11.6648	0.0979135	12.8408	0.098542	23.9971	0.0979135	41.6373
0.0984163	11.6449	0.0967823	10.4355	0.0987934	11.6648	0.0979135	12.8408	0.098542	23.9971	0.0979135	41.6373
0.0984163	11.6449	0.0967823	10.4355	0.0987934	11.6648	0.0979135	12.8408	0.098542	23.9971	0.0979135	41.6373
0.0984163	11.6449	0.0967823	10.4355	0.0987934	11.6648	0.0979135	12.8408	0.098542	23.9971	0.0979135	41.6373
0.0984163	11.6449	0.0967823	10.4355	0.0987934	11.6648	0.0979135	12.8408	0.098542	23.9971	0.0979135	41.6373
0.0984163	11.6449	0.0967823	10.4355	0.0987934	11.6648	0.0979135	12.8408	0.098542	23.9971	0.0979135	41.6373
0.0984163	11.6449	0.0967823	10.4355	0.0987934	11.6648	0.0979135	12.8408	0.098542	23.9971	0.0979135	41.6373
0.0984163	11.6449	0.0967823	10.4355	0.0987934	11.6648	0.0979135	12.8408	0.098542	23.9971	0.0979135	41.6373
0.0984163	11.6449	0.0967823	10.4355	0.0987934	11.6648	0.0979135	12.8408	0.098542	23.9971	0.0979135	41.6373
0.0984163	11.6449	0.0967823	10.4355	0.0987934	11.6648	0.0979135	12.8408	0.098542	23.9971	0.0979135	41.6373
0.0984163	11.6449	0.0967823	10.4355	0.0987934	11.6648	0.0979135	12.8408	0.098542	23.9971	0.0979135	41.6373
0.0984163	11.6449	0.0967823	10.4355	0.0987934	11.6648	0.0979135	12.8408	0.098542	23.9971	0.0979135	41.6373
0.0984163	11.6449	0.0967823	10.4355	0.0987934	11.6648	0.0979135	12.8408	0.098542	23.9971	0.0979135	41.6373
0.0984163	11.6449	0.0967823	10.4355	0.0987934	11.6648	0.0979135	12.8408	0.098542	23.9971	0.0979135	41.6373
0.0984163	11.6449	0.0967823	10.4355	0.0987934	11.6648	0.0979135	12.8408	0.098542	23.9971	0.0979135	41.6373
0.0984163	11.6449	0.0967823	10.4355	0.0987934	11.6648	0.0979135	12.8408	0.098542	23.9971	0.0979135	41.6373
0.0984163	11.6449	0.0967823	10.4355	0.0987934	11.6648	0.0979135	12.8408	0.098542	23.9971	0.0979135	41.6373
0.0984163	11.6449	0.0967823	10.4355	0.0987934	11.6648	0.0979135	12.8408	0.098542	23.9971	0.0979135	41.6373
0.0984163	11.6449	0.0967823	10.4355	0.0987934	11.6648	0.0979135	12.8408	0.098542	23.9971	0.0979135	41.6373
0.0984163	11.6449	0.0967823	10.4355	0.0987934	11.6648	0.0979135	12.8408	0.098542	23.9971	0.0979135	41.6373
0.0984163	11.6449	0.0967823	10.4355	0.0987934	11.6648	0.0979135	12.8408	0.098542	23.9971	0.0979135	41.6373
0.0984163	11.6449	0.0967823	10.4355	0.0987934	11.6648	0.0979135	12.8408	0.098542	23.9971	0.0979135	41.6373
0.0984163	11.6449	0.0967823	10.4355	0.0987934	11.6648	0.0979135	12.8408	0.098542	23.9971	0.0979135	41.6373
0.0984163	11.6449	0.0967823	10.4355	0.0987934	11.6648	0.0979135	12.8408	0.098542	23.9971	0.0979135	41.6373
0.0984163	11.6449	0.0990447	10.8805	0.0987934	11.6648	0.0979135	12.8408	0.098542	23.9971	0.0979135	41.6373
0.0984163	11.6449	0.0990447	10.8805	0.0987934	11.6648	0.0979135	12.8408	0.098542	23.9971	0.0979135	41.6373
0.0984163	11.6449	0.0990447	10.8805	0.0987934	11.6648	0.0979135	12.8408	0.098542	23.9971	0.0979135	41.6373
0.0984163	11.6449	0.0990447	10.8805	0.0987934	11.6648	0.0979135	12.8408	0.098542	23.9971	0.0979135	41.6373
0.0984163	11.6449	0.0990447	10.8805	0.0987934	11.6648	0.0979135	12.8408	0.098542	23.9971	0.0979135	41.6373
0.0984163	11.6449	0.0990447	10.8805	0.0987934	11.6648	0.0979135	12.8408	0.098542	23.9971	0.0979135	41.6373
0.0984163	11.6449	0.0990447	10.8805	0.0987934	11.6648	0.0979135	12.8408	0.098542	23.9971	0.0979135	41.6373
0.0984163	11.6449	0.0990447	10.8805	0.0987934	11.6648	0.0979135	12.8408	0.098542	23.9971	0.0979135	41.6373
0.0984163	11.6449	0.0990447	10.8805	0.0987934	11.6648	0.0979135	12.8408	0.098542	23.9971	0.0979135	41.6373
0.0984163	11.6449	0.0990447	10.8805	0.0987934	11.6648	0.0979135	12.8408	0.098542	23.9971	0.0979135	41.6373
0.0984163	11.6449	0.101433	11.1666	0.0987934	11.6648	0.0979135	12.8408	0.098542	23.9971	0.0979135	41.6373
0.0984163	11.6449	0.101433	11.1666	0.0987934	11.6648	0.0979135	12.8408	0.098542	23.9971	0.0979135	41.6373
0.0984163	11.6449	0.101433	11.1666	0.0987934	11.6648	0.0979135	12.8408	0.098542	23.9971	0.100176	42.7816
0.0984163	11.6449	0.101433	11.1666	0.0987934	11.6648	0.0979135	12.8408	0.098542	23.9971	0.100176	42.7816
0.0984163	11.6449	0.101433	11.1666	0.101181	11.9509	0.0979135	12.8408	0.098542	23.9971	0.100176	42.7816
0.0984163	11.6449	0.101433	11.1666	0.101181	11.9509	0.0979135	12.8408	0.098542	23.9971	0.100176	42.7816
0.0984163	11.6449	0.101433	11.1666	0.101181	11.9509	0.0979135	12.8408	0.098542	23.9971	0.100176	42.7816
0.0984163	11.6449	0.101433	11.1666	0.101181	11.9509	0.0979135	12.8408	0.098542	23.9971	0.100176	42.7816
0.0984163	11.6449	0.101433	11.1666	0.101181	11.9509	0.0979135	12.8408	0.098542	23.9971	0.100176	42.7816
0.0984163	11.6449	0.101433	11.1666	0.101181	11.9509	0.0979135	12.8408	0.098542	23.9971	0.100176	42.7816
0.0984163	11.6449	0.101433	11.1666	0.101181	11.9509	0.0979135	12.8408	0.098542	23.9971	0.100176	42.7816
0.0984163	11.6449	0.101433	11.1666	0.101181	11.9509	0.100302	13.1904	0.098542	23.9971	0.100176	42.7816
0.0984163	11.6449	0.101433	11.1666	0.101181	11.9509	0.100302	13.1904	0.098542	23.9971	0.100176	42.7816
0.0984163	11.6449	0.101433	11.1666	0.101181	11.9509	0.100302	13.1904	0.098542	23.9971	0.100176	42.7816
0.0984163	11.6449	0.101433	11.1666	0.101181	11.9509	0.100302	13.1904	0.098542	23.9971	0.100176	42.7816
0.100804	11.931	0.101433	11.1666	0.101181	11.9509	0.100302	13.1904	0.098542	23.9971	0.100176	42.7816
0.100804	11.931	0.101433	11.1666	0.101181	11.9509	0.100302	13.1904	0.098542	23.9971	0.100176	42.7816
0.100804	11.931	0.101433	11.1666	0.101181	11.9509	0.100302	13.1904	0.098542	23.9971	0.100176	42.7816
0.100804	11.931	0.101433	11.1666	0.101181	11.9509	0.100302	13.1904	0.098542	23.9971	0.100176	42.7816
0.100804	11.931	0.101433	11.1666	0.101181	11.9509	0.10269	13.5718	0.10093	24.7281	0.102564	43.7669
0.100804	11.931	0.101433	11.1666	0.101181	11.9509	0.10269	13.5718	0.10093	24.7281	0.102564	43.7669
0.100804	11.931	0.101433	11.1666	0.101181	11.9509	0.10269	13.5718	0.10093	24.7281	0.102564	43.7669
0.100804	11.931	0.101433	11.1666	0.101181	11.9509	0.10269	13.5718	0.103318	25.2685	0.102564	43.7669
0.100804	11.931	0.101433	11.1666	0.101181	11.9509	0.10269	13.5718	0.103318	25.2685	0.102564	43.7669
0.103067	12.3124	0.103695	11.548	0.101181	11.9509	0.105204	14.144	0.103318	25.2685	0.102564	43.7669
0.103067	12.3124	0.103695	11.548	0.101181	11.9509	0.105204	14.144	0.103318	25.2685	0.102564	43.7669
0.105455	12.8209	0.103695	11.548	0.101181	11.9509	0.105204	14.144	0.103318	25.2685	0.102564	43.7669
0.105455	12.8209	0.103695	11.548	0.101181	11.9509	0.105204	14.144	0.103318	25.2685	0.102564	43.7669
0.105455	12.8209	0.103695	11.548	0.101181	11.9509	0.105204	14.144	0.103318	25.2685	0.102564	43.7669
0.105455	12.8209	0.103695	11.548	0.101181	11.9509	0.105204	14.144	0.103318	25.2685	0.102564	43.7669
0.105455	12.8209	0.103695	11.548	0.101181	11.9509	0.105204	14.144	0.105706	25.9359	0.104952	44.7204
0.105455	12.8209	0.103695	11.548	0.101181	11.9509	0.105204	14.144	0.105706	25.9359	0.104952	44.7204
0.105455	12.8209	0.103695	11.548	0.101181	11.9509	0.105204	14.144	0.105706	25.9359	0.104952	44.7204
0.105455	12.8209	0.103695	11.548	0.101181	11.9509	0.105204	14.144	0.105706	25.9359	0.104952	44.7204
0.105455	12.8209	0.103695	11.548	0.101181	11.9509	0.105204	14.144	0.105706	25.9359	0.104952	44.7204
0.105455	12.8209	0.103695	11.548	0.101181	11.9509	0.105204	14.144	0.105706	25.9359	0.104952	44.7204
0.105455	12.8209	0.103695	11.548	0.101181	11.9509	0.105204	14.144	0.105706	25.9359	0.104952	44.7204
0.105455	12.8209	0.103695	11.548	0.101181	11.9509	0.105204	14.144	0.105706	25.9359	0.104952	44.7204
0.105455	12.8209	0.103695	11.548	0.105958	12.8726	0.105204	14.144	0.105706	25.9359	0.104952	44.7204
0.105455	12.8209	0.103695	11.548	0.105958	12.8726	0.105204	14.144	0.105706	25.9359	0.104952	44.7204
0.105455	12.8209	0.103695	11.548	0.105958	12.8726	0.105204	14.144	0.105706	25.9359	0.104952	44.7204
0.105455	12.8209	0.103695	11.548	0.105958	12.8726	0.105204	14.144	0.105706	25.9359	0.104952	44.7204
0.105455	12.8209	0.103695	11.548	0.105958	12.8726	0.105204	14.144	0.105706	25.9359	0.104952	44.7204
0.105455	12.8209	0.103695	11.548	0.105958	12.8726	0.105204	14.144	0.105706	25.9359	0.104952	44.7204
0.105455	12.8209	0.103695	11.548	0.105958	12.8726	0.105204	14.144	0.105706	25.9359	0.104952	44.7204
0.105455	12.8209	0.103695	11.548	0.105958	12.8726	0.105204	14.144	0.105706	25.9359	0.104952	44.7204
0.105455	12.8209	0.103695	11.548	0.105958	12.8726	0.105204	14.144	0.105706	25.9359	0.104952	44.7204
0.105455	12.8209	0.103695	11.548	0.105958	12.8726	0.105204	14.144	0.105706	25.9359	0.104952	44.7204
0.105455	12.8209	0.103695	11.548	0.105958	12.8726	0.105204	14.144	0.105706	25.9359	0.104952	44.7204
0.105455	12.8209	0.103695	11.548	0.105958	12.8726	0.105204	14.144	0.105706	25.9359	0.104952	44.7204
0.105455	12.8209	0.103695	11.548	0.105958	12.8726	0.105204	14.144	0.105706	25.9359	0.104952	44.7204
0.105455	12.8209	0.103695	11.548	0.105958	12.8726	0.105204	14.144	0.105706	25.9359	0.104952	44.7204
0.105455	12.8209	0.103695	11.548	0.105958	12.8726	0.105204	14.144	0.105706	25.9359	0.104952	44.7204
0.105455	12.8209	0.103695	11.548	0.105958	12.8726	0.105204	14.144	0.105706	25.9359	0.104952	44.7204
0.105455	12.8209	0.103695	11.548	0.105958	12.8726	0.105204	14.144	0.105706	25.9359	0.104952	44.7204
0.105455	12.8209	0.103695	11.548	0.105958	12.8726	0.105204	14.144	0.105706	25.9359	0.104952	44.7204
0.105455	12.8209	0.103695	11.548	0.105958	12.8726	0.105204	14.144	0.105706	25.9359	0.104952	44.7204
0.105455	12.8209	0.103695	11.548	0.105958	12.8726	0.105204	14.144	0.105706	25.9359	0.104952	44.7204
0.105455	12.8209	0.103695	11.548	0.105958	12.8726	0.105204	14.144	0.105706	25.9359	0.104952	44.7204
0.105455	12.8209	0.103695	11.548	0.105958	12.8726	0.105204	14.144	0.105706	25.9359	0.104952	44.7204
0.105455	12.8209	0.106083	11.993	0.105958	12.8726	0.105204	14.144	0.105706	25.9359	0.104952	44.7204
0.105455	12.8209	0.106083	11.993	0.105958	12.8726	0.105204	14.144	0.105706	25.9359	0.104952	44.7204
0.105455	12.8209	0.106083	11.993	0.105958	12.8726	0.105204	14.144	0.105706	25.9359	0.104952	44.7204
0.105455	12.8209	0.106083	11.993	0.105958	12.8726	0.105204	14.144	0.105706	25.9359	0.104952	44.7204
0.105455	12.8209	0.106083	11.993	0.105958	12.8726	0.105204	14.144	0.105706	25.9359	0.104952	44.7204
0.105455	12.8209	0.106083	11.993	0.105958	12.8726	0.105204	14.144	0.105706	25.9359	0.104952	44.7204
0.105455	12.8209	0.106083	11.993	0.105958	12.8726	0.105204	14.144	0.105706	25.9359	0.104952	44.7204
0.105455	12.8209	0.106083	11.993	0.105958	12.8726	0.105204	14.144	0.105706	25.9359	0.104952	44.7204
0.105455	12.8209	0.106083	11.993	0.105958	12.8726	0.105204	14.144	0.105706	25.9359	0.104952	44.7204
0.105455	12.8209	0.106083	11.993	0.105958	12.8726	0.105204	14.144	0.105706	25.9359	0.104952	44.7204
0.105455	12.8209	0.106083	11.993	0.105958	12.8726	0.105204	14.144	0.105706	25.9359	0.104952	44.7204
0.105455	12.8209	0.106083	11.993	0.105958	12.8726	0.105204	14.144	0.105706	25.9359	0.104952	44.7204
0.105455	12.8209	0.108472	12.3108	0.105958	12.8726	0.105204	14.144	0.105706	25.9359	0.10734	45.8964
0.105455	12.8209	0.108472	12.3108	0.105958	12.8726	0.105204	14.144	0.105706	25.9359	0.10734	45.8964
0.105455	12.8209	0.108472	12.3108	0.105958	12.8726	0.105204	14.144	0.105706	25.9359	0.10734	45.8964
0.105455	12.8209	0.108472	12.3108	0.108346	13.1904	0.105204	14.144	0.105706	25.9359	0.10734	45.8964
0.105455	12.8209	0.108472	12.3108	0.108346	13.1904	0.105204	14.144	0.105706	25.9359	0.10734	45.8964
0.105455	12.8209	0.108472	12.3108	0.108346	13.1904	0.105204	14.144	0.105706	25.9359	0.10734	45.8964
0.105455	12.8209	0.108472	12.3108	0.108346	13.1904	0.105204	14.144	0.105706	25.9359	0.10734	45.8964
0.105455	12.8209	0.108472	12.3108	0.108346	13.1904	0.105204	14.144	0.105706	25.9359	0.10734	45.8964
0.105455	12.8209	0.108472	12.3108	0.108346	13.1904	0.105204	14.144	0.105706	25.9359	0.10734	45.8964
0.105455	12.8209	0.108472	12.3108	0.108346	13.1904	0.105204	14.144	0.105706	25.9359	0.10734	45.8964
0.105455	12.8209	0.108472	12.3108	0.108346	13.1904	0.105204	14.144	0.105706	25.9359	0.10734	45.8964
0.105455	12.8209	0.108472	12.3108	0.108346	13.1904	0.107592	14.5254	0.105706	25.9359	0.10734	45.8964
0.105455	12.8209	0.108472	12.3108	0.108346	13.1904	0.107592	14.5254	0.105706	25.9359	0.10734	45.8964
0.105455	12.8209	0.108472	12.3108	0.108346	13.1904	0.107592	14.5254	0.105706	25.9359	0.10734	45.8964
0.105455	12.8209	0.108472	12.3108	0.108346	13.1904	0.107592	14.5254	0.105706	25.9359	0.10734	45.8964
0.107843	13.1706	0.108472	12.3108	0.108346	13.1904	0.107592	14.5254	0.105706	25.9359	0.10734	45.8964
0.107843	13.1706	0.108472	12.3108	0.108346	13.1904	0.107592	14.5254	0.105706	25.9359	0.10734	45.8964
0.107843	13.1706	0.108472	12.3108	0.108346	13.1904	0.107592	14.5254	0.105706	25.9359	0.10734	45.8964
0.107843	13.1706	0.108472	12.3108	0.108346	13.1904	0.10998	14.9068	0.108095	26.6352	0.109729	46.8817
0.107843	13.1706	0.108472	12.3108	0.108346	13.1904	0.10998	14.9068	0.108095	26.6352	0.109729	46.8817
0.107843	13.1706	0.108472	12.3108	0.108346	13.1904	0.10998	14.9068	0.108095	26.6352	0.109729	46.8817
0.107843	13.1706	0.108472	12.3108	0.108346	13.1904	0.10998	14.9068	0.108095	26.6352	0.109729	46.8817
0.110231	13.552	0.11086	12.6922	0.108346	13.1904	0.10998	14.9068	0.110483	27.2391	0.109729	46.8817
0.110231	13.552	0.11086	12.6922	0.108346	13.1904	0.10998	14.9068	0.110483	27.2391	0.109729	46.8817
0.110231	13.552	0.11086	12.6922	0.108346	13.1904	0.10998	14.9068	0.110483	27.2391	0.109729	46.8817
0.110231	13.552	0.11086	12.6922	0.108346	13.1904	0.10998	14.9068	0.110483	27.2391	0.109729	46.8817
0.112619	14.0923	0.11086	12.6922	0.108346	13.1904	0.112368	15.4789	0.110483	27.2391	0.109729	46.8817
0.112619	14.0923	0.11086	12.6922	0.108346	13.1904	0.112368	15.4789	0.110483	27.2391	0.109729	46.8817
0.112619	14.0923	0.11086	12.6922	0.108346	13.1904	0.112368	15.4789	0.110483	27.2391	0.109729	46.8817
0.112619	14.0923	0.11086	12.6922	0.108346	13.1904	0.112368	15.4789	0.110483	27.2391	0.109729	46.8817
0.112619	14.0923	0.11086	12.6922	0.108346	13.1904	0.112368	15.4789	0.112871	27.9383	0.112117	47.8988
0.112619	14.0923	0.11086	12.6922	0.108346	13.1904	0.112368	15.4789	0.112871	27.9383	0.112117	47.8988
0.112619	14.0923	0.11086	12.6922	0.108346	13.1904	0.112368	15.4789	0.112871	27.9383	0.112117	47.8988
0.112619	14.0923	0.11086	12.6922	0.108346	13.1904	0.112368	15.4789	0.112871	27.9383	0.112117	47.8988
0.112619	14.0923	0.11086	12.6922	0.108346	13.1904	0.112368	15.4789	0.112871	27.9383	0.112117	47.8988
0.112619	14.0923	0.11086	12.6922	0.108346	13.1904	0.112368	15.4789	0.112871	27.9383	0.112117	47.8988
0.112619	14.0923	0.11086	12.6922	0.108346	13.1904	0.112368	15.4789	0.112871	27.9383	0.112117	47.8988
0.112619	14.0923	0.11086	12.6922	0.113122	14.1757	0.112368	15.4789	0.112871	27.9383	0.112117	47.8988
0.112619	14.0923	0.11086	12.6922	0.113122	14.1757	0.112368	15.4789	0.112871	27.9383	0.112117	47.8988
0.112619	14.0923	0.11086	12.6922	0.113122	14.1757	0.112368	15.4789	0.112871	27.9383	0.112117	47.8988
0.112619	14.0923	0.11086	12.6922	0.113122	14.1757	0.112368	15.4789	0.112871	27.9383	0.112117	47.8988
0.112619	14.0923	0.11086	12.6922	0.113122	14.1757	0.112368	15.4789	0.112871	27.9383	0.112117	47.8988
0.112619	14.0923	0.11086	12.6922	0.113122	14.1757	0.112368	15.4789	0.112871	27.9383	0.112117	47.8988
0.112619	14.0923	0.11086	12.6922	0.113122	14.1757	0.112368	15.4789	0.112871	27.9383	0.112117	47.8988
0.112619	14.0923	0.11086	12.6922	0.113122	14.1757	0.112368	15.4789	0.112871	27.9383	0.112117	47.8988
0.112619	14.0923	0.11086	12.6922	0.113122	14.1757	0.112368	15.4789	0.112871	27.9383	0.112117	47.8988
0.112619	14.0923	0.11086	12.6922	0.113122	14.1757	0.112368	15.4789	0.112871	27.9383	0.112117	47.8988
0.112619	14.0923	0.11086	12.6922	0.113122	14.1757	0.112368	15.4789	0.112871	27.9383	0.112117	47.8988
0.112619	14.0923	0.11086	12.6922	0.113122	14.1757	0.112368	15.4789	0.112871	27.9383	0.112117	47.8988
0.112619	14.0923	0.11086	12.6922	0.113122	14.1757	0.112368	15.4789	0.112871	27.9383	0.112117	47.8988
0.112619	14.0923	0.11086	12.6922	0.113122	14.1757	0.112368	15.4789	0.112871	27.9383	0.112117	47.8988
0.112619	14.0923	0.11086	12.6922	0.113122	14.1757	0.112368	15.4789	0.112871	27.9383	0.112117	47.8988
0.112619	14.0923	0.11086	12.6922	0.113122	14.1757	0.112368	15.4789	0.112871	27.9383	0.112117	47.8988
0.112619	14.0923	0.11086	12.6922	0.113122	14.1757	0.112368	15.4789	0.112871	27.9383	0.112117	47.8988
0.112619	14.0923	0.11086	12.6922	0.113122	14.1757	0.112368	15.4789	0.112871	27.9383	0.112117	47.8988
0.112619	14.0923	0.11086	12.6922	0.113122	14.1757	0.112368	15.4789	0.112871	27.9383	0.112117	47.8988
0.112619	14.0923	0.11086	12.6922	0.113122	14.1757	0.112368	15.4789	0.112871	27.9383	0.112117	47.8988
0.112619	14.0923	0.11086	12.6922	0.113122	14.1757	0.112368	15.4789	0.112871	27.9383	0.112117	47.8988
0.112619	14.0923	0.11086	12.6922	0.113122	14.1757	0.112368	15.4789	0.112871	27.9383	0.112117	47.8988
0.112619	14.0923	0.11086	12.6922	0.113122	14.1757	0.112368	15.4789	0.112871	27.9383	0.112117	47.8988
0.112619	14.0923	0.113248	13.169	0.113122	14.1757	0.112368	15.4789	0.112871	27.9383	0.112117	47.8988
0.112619	14.0923	0.113248	13.169	0.113122	14.1757	0.112368	15.4789	0.112871	27.9383	0.112117	47.8988
0.112619	14.0923	0.113248	13.169	0.113122	14.1757	0.112368	15.4789	0.112871	27.9383	0.112117	47.8988
0.112619	14.0923	0.113248	13.169	0.113122	14.1757	0.112368	15.4789	0.112871	27.9383	0.112117	47.8988
0.112619	14.0923	0.113248	13.169	0.113122	14.1757	0.112368	15.4789	0.112871	27.9383	0.112117	47.8988
0.112619	14.0923	0.113248	13.169	0.113122	14.1757	0.112368	15.4789	0.112871	27.9383	0.112117	47.8988
0.112619	14.0923	0.113248	13.169	0.113122	14.1757	0.112368	15.4789	0.112871	27.9383	0.112117	47.8988
0.112619	14.0923	0.113248	13.169	0.113122	14.1757	0.112368	15.4789	0.112871	27.9383	0.112117	47.8988
0.112619	14.0923	0.113248	13.169	0.113122	14.1757	0.112368	15.4789	0.112871	27.9383	0.112117	47.8988
0.112619	14.0923	0.113248	13.169	0.113122	14.1757	0.112368	15.4789	0.112871	27.9383	0.112117	47.8988
0.112619	14.0923	0.113248	13.169	0.113122	14.1757	0.112368	15.4789	0.112871	27.9383	0.112117	47.8988
0.112619	14.0923	0.115636	13.5186	0.113122	14.1757	0.112368	15.4789	0.112871	27.9383	0.114505	49.1066
0.112619	14.0923	0.115636	13.5186	0.113122	14.1757	0.112368	15.4789	0.112871	27.9383	0.114505	49.1066
0.112619	14.0923	0.115636	13.5186	0.113122	14.1757	0.112368	15.4789	0.112871	27.9383	0.114505	49.1066
0.112619	14.0923	0.115636	13.5186	0.113122	14.1757	0.112368	15.4789	0.112871	27.9383	0.114505	49.1066
0.112619	14.0923	0.115636	13.5186	0.11551	14.5254	0.112368	15.4789	0.112871	27.9383	0.114505	49.1066
0.112619	14.0923	0.115636	13.5186	0.11551	14.5254	0.112368	15.4789	0.112871	27.9383	0.114505	49.1066
0.112619	14.0923	0.115636	13.5186	0.11551	14.5254	0.112368	15.4789	0.112871	27.9383	0.114505	49.1066
0.112619	14.0923	0.115636	13.5186	0.11551	14.5254	0.112368	15.4789	0.112871	27.9383	0.114505	49.1066
0.112619	14.0923	0.115636	13.5186	0.11551	14.5254	0.112368	15.4789	0.112871	27.9383	0.114505	49.1066
0.112619	14.0923	0.115636	13.5186	0.11551	14.5254	0.112368	15.4789	0.112871	27.9383	0.114505	49.1066
0.112619	14.0923	0.115636	13.5186	0.11551	14.5254	0.112368	15.4789	0.112871	27.9383	0.114505	49.1066
0.112619	14.0923	0.115636	13.5186	0.11551	14.5254	0.114756	15.8603	0.112871	27.9383	0.114505	49.1066
0.112619	14.0923	0.115636	13.5186	0.11551	14.5254	0.114756	15.8603	0.112871	27.9383	0.114505	49.1066
0.112619	14.0923	0.115636	13.5186	0.11551	14.5254	0.114756	15.8603	0.112871	27.9383	0.114505	49.1066
0.112619	14.0923	0.115636	13.5186	0.11551	14.5254	0.114756	15.8603	0.112871	27.9383	0.114505	49.1066
0.115008	14.4419	0.115636	13.5186	0.11551	14.5254	0.114756	15.8603	0.112871	27.9383	0.114505	49.1066
0.115008	14.4419	0.115636	13.5186	0.11551	14.5254	0.114756	15.8603	0.112871	27.9383	0.114505	49.1066
0.115008	14.4419	0.115636	13.5186	0.11551	14.5254	0.114756	15.8603	0.112871	27.9383	0.114505	49.1066
0.115008	14.4419	0.115636	13.5186	0.11551	14.5254	0.114756	15.8603	0.112871	27.9383	0.114505	49.1066
0.115008	14.4419	0.115636	13.5186	0.11551	14.5254	0.117144	16.2735	0.115259	28.6694	0.116893	50.1237
0.115008	14.4419	0.115636	13.5186	0.11551	14.5254	0.117144	16.2735	0.115259	28.6694	0.116893	50.1237
0.115008	14.4419	0.115636	13.5186	0.11551	14.5254	0.117144	16.2735	0.115259	28.6694	0.116893	50.1237
0.115008	14.4419	0.115636	13.5186	0.11551	14.5254	0.117144	16.2735	0.115259	28.6694	0.116893	50.1237
0.117396	14.8551	0.118024	13.8365	0.11551	14.5254	0.117144	16.2735	0.117647	29.2415	0.116893	50.1237
0.117396	14.8551	0.118024	13.8365	0.11551	14.5254	0.117144	16.2735	0.117647	29.2415	0.116893	50.1237
0.117396	14.8551	0.118024	13.8365	0.11551	14.5254	0.117144	16.2735	0.117647	29.2415	0.116893	50.1237
0.117396	14.8551	0.118024	13.8365	0.11551	14.5254	0.117144	16.2735	0.117647	29.2415	0.116893	50.1237
0.119784	15.4273	0.118024	13.8365	0.11551	14.5254	0.119532	16.8774	0.117647	29.2415	0.116893	50.1237
0.119784	15.4273	0.118024	13.8365	0.11551	14.5254	0.119532	16.8774	0.117647	29.2415	0.116893	50.1237
0.119784	15.4273	0.118024	13.8365	0.11551	14.5254	0.119532	16.8774	0.117647	29.2415	0.116893	50.1237
0.119784	15.4273	0.118024	13.8365	0.11551	14.5254	0.119532	16.8774	0.117647	29.2415	0.116893	50.1237
0.119784	15.4273	0.118024	13.8365	0.11551	14.5254	0.119532	16.8774	0.117647	29.2415	0.116893	50.1237
0.119784	15.4273	0.118024	13.8365	0.11551	14.5254	0.119532	16.8774	0.120161	29.9725	0.119407	51.1408
0.119784	15.4273	0.118024	13.8365	0.11551	14.5254	0.119532	16.8774	0.120161	29.9725	0.119407	51.1408
0.119784	15.4273	0.118024	13.8365	0.11551	14.5254	0.119532	16.8774	0.120161	29.9725	0.119407	51.1408
0.119784	15.4273	0.118024	13.8365	0.11551	14.5254	0.119532	16.8774	0.120161	29.9725	0.119407	51.1408
0.119784	15.4273	0.118024	13.8365	0.11551	14.5254	0.119532	16.8774	0.120161	29.9725	0.119407	51.1408
0.119784	15.4273	0.118024	13.8365	0.11551	14.5254	0.119532	16.8774	0.120161	29.9725	0.119407	51.1408
0.119784	15.4273	0.118024	13.8365	0.117898	14.875	0.119532	16.8774	0.120161	29.9725	0.119407	51.1408
0.119784	15.4273	0.118024	13.8365	0.117898	14.875	0.119532	16.8774	0.120161	29.9725	0.119407	51.1408
0.119784	15.4273	0.118024	13.8365	0.120412	15.5425	0.119532	16.8774	0.120161	29.9725	0.119407	51.1408
0.119784	15.4273	0.118024	13.8365	0.120412	15.5425	0.119532	16.8774	0.120161	29.9725	0.119407	51.1408
0.119784	15.4273	0.118024	13.8365	0.120412	15.5425	0.119532	16.8774	0.120161	29.9725	0.119407	51.1408
0.119784	15.4273	0.118024	13.8365	0.120412	15.5425	0.119532	16.8774	0.120161	29.9725	0.119407	51.1408
0.119784	15.4273	0.118024	13.8365	0.120412	15.5425	0.119532	16.8774	0.120161	29.9725	0.119407	51.1408
0.119784	15.4273	0.118024	13.8365	0.120412	15.5425	0.119532	16.8774	0.120161	29.9725	0.119407	51.1408
0.119784	15.4273	0.118024	13.8365	0.120412	15.5425	0.119532	16.8774	0.120161	29.9725	0.119407	51.1408
0.119784	15.4273	0.118024	13.8365	0.120412	15.5425	0.119532	16.8774	0.120161	29.9725	0.119407	51.1408
0.119784	15.4273	0.118024	13.8365	0.120412	15.5425	0.119532	16.8774	0.120161	29.9725	0.119407	51.1408
0.119784	15.4273	0.118024	13.8365	0.120412	15.5425	0.119532	16.8774	0.120161	29.9725	0.119407	51.1408
0.119784	15.4273	0.118024	13.8365	0.120412	15.5425	0.119532	16.8774	0.120161	29.9725	0.119407	51.1408
0.119784	15.4273	0.118024	13.8365	0.120412	15.5425	0.119532	16.8774	0.120161	29.9725	0.119407	51.1408
0.119784	15.4273	0.118024	13.8365	0.120412	15.5425	0.119532	16.8774	0.120161	29.9725	0.119407	51.1408
0.119784	15.4273	0.118024	13.8365	0.120412	15.5425	0.119532	16.8774	0.120161	29.9725	0.119407	51.1408
0.119784	15.4273	0.118024	13.8365	0.120412	15.5425	0.119532	16.8774	0.120161	29.9725	0.119407	51.1408
0.119784	15.4273	0.118024	13.8365	0.120412	15.5425	0.119532	16.8774	0.120161	29.9725	0.119407	51.1408
0.119784	15.4273	0.118024	13.8365	0.120412	15.5425	0.119532	16.8774	0.120161	29.9725	0.119407	51.1408
0.119784	15.4273	0.118024	13.8365	0.120412	15.5425	0.119532	16.8774	0.120161	29.9725	0.119407	51.1408
0.119784	15.4273	0.118024	13.8365	0.120412	15.5425	0.119532	16.8774	0.120161	29.9725	0.119407	51.1408
0.119784	15.4273	0.118024	13.8365	0.120412	15.5425	0.119532	16.8774	0.120161	29.9725	0.119407	51.1408
0.119784	15.4273	0.118024	13.8365	0.120412	15.5425	0.119532	16.8774	0.120161	29.9725	0.119407	51.1408
0.119784	15.4273	0.118024	13.8365	0.120412	15.5425	0.119532	16.8774	0.120161	29.9725	0.119407	51.1408
0.119784	15.4273	0.120538	14.345	0.120412	15.5425	0.119532	16.8774	0.120161	29.9725	0.119407	51.1408
0.119784	15.4273	0.120538	14.345	0.120412	15.5425	0.119532	16.8774	0.120161	29.9725	0.119407	51.1408
0.119784	15.4273	0.120538	14.345	0.120412	15.5425	0.119532	16.8774	0.120161	29.9725	0.119407	51.1408
0.119784	15.4273	0.120538	14.345	0.120412	15.5425	0.119532	16.8774	0.120161	29.9725	0.119407	51.1408
0.119784	15.4273	0.120538	14.345	0.120412	15.5425	0.119532	16.8774	0.120161	29.9725	0.119407	51.1408
0.119784	15.4273	0.120538	14.345	0.120412	15.5425	0.119532	16.8774	0.120161	29.9725	0.119407	51.1408
0.119784	15.4273	0.120538	14.345	0.120412	15.5425	0.119532	16.8774	0.120161	29.9725	0.119407	51.1408
0.119784	15.4273	0.120538	14.345	0.120412	15.5425	0.119532	16.8774	0.120161	29.9725	0.119407	51.1408
0.119784	15.4273	0.120538	14.345	0.120412	15.5425	0.119532	16.8774	0.120161	29.9725	0.119407	51.1408
0.119784	15.4273	0.120538	14.345	0.120412	15.5425	0.119532	16.8774	0.120161	29.9725	0.119407	51.1408
0.119784	15.4273	0.122926	14.6946	0.120412	15.5425	0.119532	16.8774	0.120161	29.9725	0.121795	52.3168
0.119784	15.4273	0.122926	14.6946	0.120412	15.5425	0.119532	16.8774	0.120161	29.9725	0.121795	52.3168
0.119784	15.4273	0.122926	14.6946	0.120412	15.5425	0.119532	16.8774	0.120161	29.9725	0.121795	52.3168
0.119784	15.4273	0.122926	14.6946	0.120412	15.5425	0.119532	16.8774	0.120161	29.9725	0.121795	52.3168
0.119784	15.4273	0.122926	14.6946	0.120412	15.5425	0.119532	16.8774	0.120161	29.9725	0.121795	52.3168
0.119784	15.4273	0.122926	14.6946	0.122926	15.8921	0.119532	16.8774	0.120161	29.9725	0.121795	52.3168
0.119784	15.4273	0.122926	14.6946	0.122926	15.8921	0.119532	16.8774	0.120161	29.9725	0.121795	52.3168
0.119784	15.4273	0.122926	14.6946	0.122926	15.8921	0.119532	16.8774	0.120161	29.9725	0.121795	52.3168
0.119784	15.4273	0.122926	14.6946	0.122926	15.8921	0.119532	16.8774	0.120161	29.9725	0.121795	52.3168
0.119784	15.4273	0.122926	14.6946	0.122926	15.8921	0.119532	16.8774	0.120161	29.9725	0.121795	52.3168
0.119784	15.4273	0.122926	14.6946	0.122926	15.8921	0.119532	16.8774	0.120161	29.9725	0.121795	52.3168
0.119784	15.4273	0.122926	14.6946	0.122926	15.8921	0.119532	16.8774	0.120161	29.9725	0.121795	52.3168
0.119784	15.4273	0.122926	14.6946	0.122926	15.8921	0.119532	16.8774	0.120161	29.9725	0.121795	52.3168
0.119784	15.4273	0.122926	14.6946	0.122926	15.8921	0.122046	17.3224	0.120161	29.9725	0.121795	52.3168
0.119784	15.4273	0.122926	14.6946	0.122926	15.8921	0.122046	17.3224	0.120161	29.9725	0.121795	52.3168
0.122172	15.8087	0.122926	14.6946	0.122926	15.8921	0.122046	17.3224	0.120161	29.9725	0.121795	52.3168
0.122172	15.8087	0.122926	14.6946	0.122926	15.8921	0.122046	17.3224	0.120161	29.9725	0.121795	52.3168
0.122172	15.8087	0.122926	14.6946	0.122926	15.8921	0.122046	17.3224	0.120161	29.9725	0.121795	52.3168
0.122172	15.8087	0.122926	14.6946	0.122926	15.8921	0.122046	17.3224	0.120161	29.9725	0.121795	52.3168
0.122172	15.8087	0.122926	14.6946	0.122926	15.8921	0.122046	17.3224	0.122549	30.7354	0.121795	52.3168
0.122172	15.8087	0.122926	14.6946	0.122926	15.8921	0.122046	17.3224	0.122549	30.7354	0.121795	52.3168
0.122172	15.8087	0.122926	14.6946	0.122926	15.8921	0.12456	17.7674	0.122549	30.7354	0.124309	53.3339
0.122172	15.8087	0.122926	14.6946	0.122926	15.8921	0.12456	17.7674	0.124937	31.3393	0.124309	53.3339
0.122172	15.8087	0.122926	14.6946	0.122926	15.8921	0.12456	17.7674	0.124937	31.3393	0.124309	53.3339
0.124686	16.2218	0.12544	15.0443	0.122926	15.8921	0.12456	17.7674	0.124937	31.3393	0.124309	53.3339
0.124686	16.2218	0.12544	15.0443	0.122926	15.8921	0.12456	17.7674	0.124937	31.3393	0.124309	53.3339
0.127074	16.794	0.12544	15.0443	0.122926	15.8921	0.126948	18.3713	0.124937	31.3393	0.124309	53.3339
0.127074	16.794	0.12544	15.0443	0.122926	15.8921	0.126948	18.3713	0.124937	31.3393	0.124309	53.3339
0.127074	16.794	0.12544	15.0443	0.122926	15.8921	0.126948	18.3713	0.124937	31.3393	0.124309	53.3339
0.127074	16.794	0.12544	15.0443	0.122926	15.8921	0.126948	18.3713	0.124937	31.3393	0.124309	53.3339
0.127074	16.794	0.12544	15.0443	0.122926	15.8921	0.126948	18.3713	0.124937	31.3393	0.124309	53.3339
0.127074	16.794	0.12544	15.0443	0.122926	15.8921	0.126948	18.3713	0.124937	31.3393	0.124309	53.3339
0.127074	16.794	0.12544	15.0443	0.122926	15.8921	0.126948	18.3713	0.124937	31.3393	0.124309	53.3339
0.127074	16.794	0.12544	15.0443	0.122926	15.8921	0.126948	18.3713	0.124937	31.3393	0.124309	53.3339
0.127074	16.794	0.12544	15.0443	0.122926	15.8921	0.126948	18.3713	0.127325	32.0703	0.126697	54.3828
0.127074	16.794	0.12544	15.0443	0.122926	15.8921	0.126948	18.3713	0.127325	32.0703	0.126697	54.3828
0.127074	16.794	0.12544	15.0443	0.122926	15.8921	0.126948	18.3713	0.127325	32.0703	0.126697	54.3828
0.127074	16.794	0.12544	15.0443	0.122926	15.8921	0.126948	18.3713	0.127325	32.0703	0.126697	54.3828
0.127074	16.794	0.12544	15.0443	0.122926	15.8921	0.126948	18.3713	0.127325	32.0703	0.126697	54.3828
0.127074	16.794	0.12544	15.0443	0.12544	16.2735	0.126948	18.3713	0.127325	32.0703	0.126697	54.3828
0.127074	16.794	0.12544	15.0443	0.12544	16.2735	0.126948	18.3713	0.127325	32.0703	0.126697	54.3828
0.127074	16.794	0.12544	15.0443	0.127828	16.9092	0.126948	18.3713	0.127325	32.0703	0.126697	54.3828
0.127074	16.794	0.12544	15.0443	0.127828	16.9092	0.126948	18.3713	0.127325	32.0703	0.126697	54.3828
0.127074	16.794	0.12544	15.0443	0.127828	16.9092	0.126948	18.3713	0.127325	32.0703	0.126697	54.3828
0.127074	16.794	0.12544	15.0443	0.127828	16.9092	0.126948	18.3713	0.127325	32.0703	0.126697	54.3828
0.127074	16.794	0.12544	15.0443	0.127828	16.9092	0.126948	18.3713	0.127325	32.0703	0.126697	54.3828
0.127074	16.794	0.12544	15.0443	0.127828	16.9092	0.126948	18.3713	0.127325	32.0703	0.126697	54.3828
0.127074	16.794	0.12544	15.0443	0.127828	16.9092	0.126948	18.3713	0.127325	32.0703	0.126697	54.3828
0.127074	16.794	0.12544	15.0443	0.127828	16.9092	0.126948	18.3713	0.127325	32.0703	0.126697	54.3828
0.127074	16.794	0.12544	15.0443	0.127828	16.9092	0.126948	18.3713	0.127325	32.0703	0.126697	54.3828
0.127074	16.794	0.12544	15.0443	0.127828	16.9092	0.126948	18.3713	0.127325	32.0703	0.126697	54.3828
0.127074	16.794	0.12544	15.0443	0.127828	16.9092	0.126948	18.3713	0.127325	32.0703	0.126697	54.3828
0.127074	16.794	0.12544	15.0443	0.127828	16.9092	0.126948	18.3713	0.127325	32.0703	0.126697	54.3828
0.127074	16.794	0.12544	15.0443	0.127828	16.9092	0.126948	18.3713	0.127325	32.0703	0.126697	54.3828
0.127074	16.794	0.12544	15.0443	0.127828	16.9092	0.126948	18.3713	0.127325	32.0703	0.126697	54.3828
0.127074	16.794	0.12544	15.0443	0.127828	16.9092	0.126948	18.3713	0.127325	32.0703	0.126697	54.3828
0.127074	16.794	0.12544	15.0443	0.127828	16.9092	0.126948	18.3713	0.127325	32.0703	0.126697	54.3828
0.127074	16.794	0.12544	15.0443	0.127828	16.9092	0.126948	18.3713	0.127325	32.0703	0.126697	54.3828
0.127074	16.794	0.12544	15.0443	0.127828	16.9092	0.126948	18.3713	0.127325	32.0703	0.126697	54.3828
0.127074	16.794	0.12544	15.0443	0.127828	16.9092	0.126948	18.3713	0.127325	32.0703	0.126697	54.3828
0.127074	16.794	0.12544	15.0443	0.127828	16.9092	0.126948	18.3713	0.127325	32.0703	0.126697	54.3828
0.127074	16.794	0.12544	15.0443	0.127828	16.9092	0.126948	18.3713	0.127325	32.0703	0.126697	54.3828
0.127074	16.794	0.12544	15.0443	0.127828	16.9092	0.126948	18.3713	0.127325	32.0703	0.126697	54.3828
0.127074	16.794	0.12544	15.0443	0.127828	16.9092	0.126948	18.3713	0.127325	32.0703	0.126697	54.3828
0.127074	16.794	0.127828	15.6164	0.127828	16.9092	0.126948	18.3713	0.127325	32.0703	0.126697	54.3828
0.127074	16.794	0.127828	15.6164	0.127828	16.9092	0.126948	18.3713	0.127325	32.0703	0.126697	54.3828
0.127074	16.794	0.127828	15.6164	0.127828	16.9092	0.126948	18.3713	0.127325	32.0703	0.126697	54.3828
0.127074	16.794	0.127828	15.6164	0.127828	16.9092	0.126948	18.3713	0.127325	32.0703	0.126697	54.3828
0.127074	16.794	0.127828	15.6164	0.127828	16.9092	0.126948	18.3713	0.127325	32.0703	0.126697	54.3828
0.127074	16.794	0.127828	15.6164	0.127828	16.9092	0.126948	18.3713	0.127325	32.0703	0.126697	54.3828
0.127074	16.794	0.127828	15.6164	0.127828	16.9092	0.126948	18.3713	0.127325	32.0703	0.126697	54.3828
0.127074	16.794	0.127828	15.6164	0.127828	16.9092	0.126948	18.3713	0.127325	32.0703	0.126697	54.3828
0.127074	16.794	0.127828	15.6164	0.127828	16.9092	0.126948	18.3713	0.127325	32.0703	0.126697	54.3828
0.127074	16.794	0.130342	15.9978	0.127828	16.9092	0.126948	18.3713	0.127325	32.0703	0.129211	55.6224
0.127074	16.794	0.130342	15.9978	0.127828	16.9092	0.126948	18.3713	0.127325	32.0703	0.129211	55.6224
0.127074	16.794	0.130342	15.9978	0.127828	16.9092	0.126948	18.3713	0.127325	32.0703	0.129211	55.6224
0.127074	16.794	0.130342	15.9978	0.127828	16.9092	0.126948	18.3713	0.127325	32.0703	0.129211	55.6224
0.127074	16.794	0.130342	15.9978	0.127828	16.9092	0.126948	18.3713	0.127325	32.0703	0.129211	55.6224
0.127074	16.794	0.130342	15.9978	0.127828	16.9092	0.126948	18.3713	0.127325	32.0703	0.129211	55.6224
0.127074	16.794	0.130342	15.9978	0.127828	16.9092	0.126948	18.3713	0.127325	32.0703	0.129211	55.6224
0.127074	16.794	0.130342	15.9978	0.127828	16.9092	0.126948	18.3713	0.127325	32.0703	0.129211	55.6224
0.127074	16.794	0.130342	15.9978	0.130342	17.2906	0.126948	18.3713	0.127325	32.0703	0.129211	55.6224
0.127074	16.794	0.130342	15.9978	0.130342	17.2906	0.126948	18.3713	0.127325	32.0703	0.129211	55.6224
0.127074	16.794	0.130342	15.9978	0.130342	17.2906	0.126948	18.3713	0.127325	32.0703	0.129211	55.6224
0.127074	16.794	0.130342	15.9978	0.130342	17.2906	0.126948	18.3713	0.127325	32.0703	0.129211	55.6224
0.127074	16.794	0.130342	15.9978	0.130342	17.2906	0.126948	18.3713	0.127325	32.0703	0.129211	55.6224
0.127074	16.794	0.130342	15.9978	0.130342	17.2906	0.126948	18.3713	0.127325	32.0703	0.129211	55.6224
0.127074	16.794	0.130342	15.9978	0.130342	17.2906	0.129336	18.8163	0.127325	32.0703	0.129211	55.6224
0.129588	17.2072	0.130342	15.9978	0.130342	17.2906	0.129336	18.8163	0.127325	32.0703	0.129211	55.6224
0.129588	17.2072	0.130342	15.9978	0.130342	17.2906	0.129336	18.8163	0.127325	32.0703	0.129211	55.6224
0.129588	17.2072	0.130342	15.9978	0.130342	17.2906	0.129336	18.8163	0.127325	32.0703	0.129211	55.6224
0.129588	17.2072	0.130342	15.9978	0.130342	17.2906	0.129336	18.8163	0.127325	32.0703	0.129211	55.6224
0.129588	17.2072	0.130342	15.9978	0.130342	17.2906	0.129336	18.8163	0.129839	32.8013	0.129211	55.6224
0.129588	17.2072	0.130342	15.9978	0.130342	17.2906	0.129336	18.8163	0.129839	32.8013	0.129211	55.6224
0.129588	17.2072	0.130342	15.9978	0.130342	17.2906	0.131724	19.293	0.129839	32.8013	0.131599	56.7348
0.129588	17.2072	0.130342	15.9978	0.130342	17.2906	0.131724	19.293	0.129839	32.8013	0.131599	56.7348
0.129588	17.2072	0.130342	15.9978	0.130342	17.2906	0.131724	19.293	0.132353	33.437	0.131599	56.7348
0.129588	17.2072	0.130342	15.9978	0.130342	17.2906	0.131724	19.293	0.132353	33.437	0.131599	56.7348
0.131976	17.5886	0.13273	16.3792	0.130342	17.2906	0.131724	19.293	0.132353	33.437	0.131599	56.7348
0.131976	17.5886	0.13273	16.3792	0.130342	17.2906	0.131724	19.293	0.132353	33.437	0.131599	56.7348
0.13449	18.1607	0.13273	16.3792	0.130342	17.2906	0.134238	19.9287	0.132353	33.437	0.131599	56.7348
0.13449	18.1607	0.13273	16.3792	0.130342	17.2906	0.134238	19.9287	0.132353	33.437	0.131599	56.7348
0.13449	18.1607	0.13273	16.3792	0.130342	17.2906	0.134238	19.9287	0.132353	33.437	0.131599	56.7348
0.13449	18.1607	0.13273	16.3792	0.130342	17.2906	0.134238	19.9287	0.132353	33.437	0.131599	56.7348
0.13449	18.1607	0.13273	16.3792	0.130342	17.2906	0.134238	19.9287	0.132353	33.437	0.131599	56.7348
0.13449	18.1607	0.13273	16.3792	0.130342	17.2906	0.134238	19.9287	0.132353	33.437	0.131599	56.7348
0.13449	18.1607	0.13273	16.3792	0.130342	17.2906	0.134238	19.9287	0.132353	33.437	0.131599	56.7348
0.13449	18.1607	0.13273	16.3792	0.130342	17.2906	0.134238	19.9287	0.134867	34.2316	0.134113	57.7837
0.13449	18.1607	0.13273	16.3792	0.130342	17.2906	0.134238	19.9287	0.134867	34.2316	0.134113	57.7837
0.13449	18.1607	0.13273	16.3792	0.130342	17.2906	0.134238	19.9287	0.134867	34.2316	0.134113	57.7837
0.13449	18.1607	0.13273	16.3792	0.130342	17.2906	0.134238	19.9287	0.134867	34.2316	0.134113	57.7837
0.13449	18.1607	0.13273	16.3792	0.130342	17.2906	0.134238	19.9287	0.134867	34.2316	0.134113	57.7837
0.13449	18.1607	0.13273	16.3792	0.130342	17.2906	0.134238	19.9287	0.134867	34.2316	0.134113	57.7837
0.13449	18.1607	0.13273	16.3792	0.130342	17.2906	0.134238	19.9287	0.134867	34.2316	0.134113	57.7837
0.13449	18.1607	0.13273	16.3792	0.130342	17.2906	0.134238	19.9287	0.134867	34.2316	0.134113	57.7837
0.13449	18.1607	0.13273	16.3792	0.13537	18.4348	0.134238	19.9287	0.134867	34.2316	0.134113	57.7837
0.13449	18.1607	0.13273	16.3792	0.13537	18.4348	0.134238	19.9287	0.134867	34.2316	0.134113	57.7837
0.13449	18.1607	0.13273	16.3792	0.13537	18.4348	0.134238	19.9287	0.134867	34.2316	0.134113	57.7837
0.13449	18.1607	0.13273	16.3792	0.13537	18.4348	0.134238	19.9287	0.134867	34.2316	0.134113	57.7837
0.13449	18.1607	0.13273	16.3792	0.13537	18.4348	0.134238	19.9287	0.134867	34.2316	0.134113	57.7837
0.13449	18.1607	0.13273	16.3792	0.13537	18.4348	0.134238	19.9287	0.134867	34.2316	0.134113	57.7837
0.13449	18.1607	0.13273	16.3792	0.13537	18.4348	0.134238	19.9287	0.134867	34.2316	0.134113	57.7837
0.13449	18.1607	0.13273	16.3792	0.13537	18.4348	0.134238	19.9287	0.134867	34.2316	0.134113	57.7837
0.13449	18.1607	0.13273	16.3792	0.13537	18.4348	0.134238	19.9287	0.134867	34.2316	0.134113	57.7837
0.13449	18.1607	0.13273	16.3792	0.13537	18.4348	0.134238	19.9287	0.134867	34.2316	0.134113	57.7837
0.13449	18.1607	0.13273	16.3792	0.13537	18.4348	0.134238	19.9287	0.134867	34.2316	0.134113	57.7837
0.13449	18.1607	0.13273	16.3792	0.13537	18.4348	0.134238	19.9287	0.134867	34.2316	0.134113	57.7837
0.13449	18.1607	0.13273	16.3792	0.13537	18.4348	0.134238	19.9287	0.134867	34.2316	0.134113	57.7837
0.13449	18.1607	0.13273	16.3792	0.13537	18.4348	0.134238	19.9287	0.134867	34.2316	0.134113	57.7837
0.13449	18.1607	0.13273	16.3792	0.13537	18.4348	0.134238	19.9287	0.134867	34.2316	0.134113	57.7837
0.13449	18.1607	0.13273	16.3792	0.13537	18.4348	0.134238	19.9287	0.134867	34.2316	0.134113	57.7837
0.13449	18.1607	0.13273	16.3792	0.13537	18.4348	0.134238	19.9287	0.134867	34.2316	0.134113	57.7837
0.13449	18.1607	0.13273	16.3792	0.13537	18.4348	0.134238	19.9287	0.134867	34.2316	0.134113	57.7837
0.13449	18.1607	0.13273	16.3792	0.13537	18.4348	0.134238	19.9287	0.134867	34.2316	0.134113	57.7837
0.13449	18.1607	0.13273	16.3792	0.13537	18.4348	0.134238	19.9287	0.134867	34.2316	0.134113	57.7837
0.13449	18.1607	0.13273	16.3792	0.13537	18.4348	0.134238	19.9287	0.134867	34.2316	0.134113	57.7837
0.13449	18.1607	0.13273	16.3792	0.13537	18.4348	0.134238	19.9287	0.134867	34.2316	0.134113	57.7837
0.13449	18.1607	0.135244	16.9513	0.13537	18.4348	0.134238	19.9287	0.134867	34.2316	0.134113	57.7837
0.13449	18.1607	0.135244	16.9513	0.13537	18.4348	0.134238	19.9287	0.134867	34.2316	0.134113	57.7837
0.13449	18.1607	0.135244	16.9513	0.13537	18.4348	0.134238	19.9287	0.134867	34.2316	0.134113	57.7837
0.13449	18.1607	0.135244	16.9513	0.13537	18.4348	0.134238	19.9287	0.134867	34.2316	0.134113	57.7837
0.13449	18.1607	0.135244	16.9513	0.13537	18.4348	0.134238	19.9287	0.134867	34.2316	0.134113	57.7837
0.13449	18.1607	0.135244	16.9513	0.13537	18.4348	0.134238	19.9287	0.134867	34.2316	0.134113	57.7837
0.13449	18.1607	0.135244	16.9513	0.13537	18.4348	0.134238	19.9287	0.134867	34.2316	0.134113	57.7837
0.13449	18.1607	0.135244	16.9513	0.13537	18.4348	0.134238	19.9287	0.134867	34.2316	0.134113	57.7837
0.13449	18.1607	0.135244	16.9513	0.13537	18.4348	0.134238	19.9287	0.134867	34.2316	0.134113	57.7837
0.13449	18.1607	0.135244	16.9513	0.13537	18.4348	0.134238	19.9287	0.134867	34.2316	0.134113	57.7837
0.13449	18.1607	0.137632	17.3327	0.13537	18.4348	0.134238	19.9287	0.134867	34.2316	0.136501	59.0551
0.13449	18.1607	0.137632	17.3327	0.13537	18.4348	0.134238	19.9287	0.134867	34.2316	0.136501	59.0551
0.13449	18.1607	0.137632	17.3327	0.13537	18.4348	0.134238	19.9287	0.134867	34.2316	0.136501	59.0551
0.13449	18.1607	0.137632	17.3327	0.13537	18.4348	0.134238	19.9287	0.134867	34.2316	0.136501	59.0551
0.13449	18.1607	0.137632	17.3327	0.13537	18.4348	0.134238	19.9287	0.134867	34.2316	0.136501	59.0551
0.13449	18.1607	0.137632	17.3327	0.13537	18.4348	0.134238	19.9287	0.134867	34.2316	0.136501	59.0551
0.13449	18.1607	0.137632	17.3327	0.13537	18.4348	0.134238	19.9287	0.134867	34.2316	0.136501	59.0551
0.13449	18.1607	0.137632	17.3327	0.137758	18.848	0.134238	19.9287	0.134867	34.2316	0.136501	59.0551
0.13449	18.1607	0.137632	17.3327	0.137758	18.848	0.134238	19.9287	0.134867	34.2316	0.136501	59.0551
0.13449	18.1607	0.137632	17.3327	0.137758	18.848	0.134238	19.9287	0.134867	34.2316	0.136501	59.0551
0.13449	18.1607	0.137632	17.3327	0.137758	18.848	0.134238	19.9287	0.134867	34.2316	0.136501	59.0551
0.13449	18.1607	0.137632	17.3327	0.137758	18.848	0.134238	19.9287	0.134867	34.2316	0.136501	59.0551
0.13449	18.1607	0.137632	17.3327	0.137758	18.848	0.134238	19.9287	0.134867	34.2316	0.136501	59.0551
0.13449	18.1607	0.137632	17.3327	0.137758	18.848	0.136752	20.4055	0.134867	34.2316	0.136501	59.0551
0.13449	18.1607	0.137632	17.3327	0.137758	18.848	0.136752	20.4055	0.134867	34.2316	0.136501	59.0551
0.13449	18.1607	0.137632	17.3327	0.137758	18.848	0.136752	20.4055	0.134867	34.2316	0.136501	59.0551
0.13449	18.1607	0.137632	17.3327	0.137758	18.848	0.136752	20.4055	0.134867	34.2316	0.136501	59.0551
0.137004	18.6057	0.137632	17.3327	0.137758	18.848	0.136752	20.4055	0.134867	34.2316	0.136501	59.0551
0.137004	18.6057	0.137632	17.3327	0.137758	18.848	0.136752	20.4055	0.134867	34.2316	0.136501	59.0551
0.137004	18.6057	0.137632	17.3327	0.137758	18.848	0.136752	20.4055	0.134867	34.2316	0.138889	60.1675
0.137004	18.6057	0.137632	17.3327	0.137758	18.848	0.136752	20.4055	0.134867	34.2316	0.138889	60.1675
0.137004	18.6057	0.137632	17.3327	0.137758	18.848	0.139266	20.9458	0.137381	35.0262	0.138889	60.1675
0.137004	18.6057	0.137632	17.3327	0.137758	18.848	0.139266	20.9458	0.137381	35.0262	0.138889	60.1675
0.137004	18.6057	0.137632	17.3327	0.137758	18.848	0.139266	20.9458	0.137381	35.0262	0.138889	60.1675
0.139517	19.0506	0.140146	17.7459	0.137758	18.848	0.139266	20.9458	0.139894	35.6619	0.138889	60.1675
0.139517	19.0506	0.140146	17.7459	0.137758	18.848	0.139266	20.9458	0.139894	35.6619	0.138889	60.1675
0.139517	19.0506	0.140146	17.7459	0.137758	18.848	0.139266	20.9458	0.139894	35.6619	0.138889	60.1675
0.139517	19.0506	0.140146	17.7459	0.137758	18.848	0.139266	20.9458	0.139894	35.6619	0.138889	60.1675
0.142031	19.6863	0.140146	17.7459	0.137758	18.848	0.14178	21.6133	0.139894	35.6619	0.138889	60.1675
0.142031	19.6863	0.140146	17.7459	0.137758	18.848	0.14178	21.6133	0.139894	35.6619	0.138889	60.1675
0.142031	19.6863	0.140146	17.7459	0.137758	18.848	0.14178	21.6133	0.139894	35.6619	0.138889	60.1675
0.142031	19.6863	0.140146	17.7459	0.137758	18.848	0.14178	21.6133	0.139894	35.6619	0.138889	60.1675
0.142031	19.6863	0.140146	17.7459	0.137758	18.848	0.14178	21.6133	0.139894	35.6619	0.138889	60.1675
0.142031	19.6863	0.140146	17.7459	0.137758	18.848	0.14178	21.6133	0.139894	35.6619	0.138889	60.1675
0.142031	19.6863	0.140146	17.7459	0.137758	18.848	0.14178	21.6133	0.139894	35.6619	0.141277	61.2482
0.142031	19.6863	0.140146	17.7459	0.137758	18.848	0.14178	21.6133	0.139894	35.6619	0.141277	61.2482
0.142031	19.6863	0.140146	17.7459	0.137758	18.848	0.14178	21.6133	0.142408	36.4247	0.141277	61.2482
0.142031	19.6863	0.140146	17.7459	0.137758	18.848	0.14178	21.6133	0.142408	36.4247	0.141277	61.2482
0.142031	19.6863	0.140146	17.7459	0.137758	18.848	0.14178	21.6133	0.142408	36.4247	0.141277	61.2482
0.142031	19.6863	0.140146	17.7459	0.137758	18.848	0.14178	21.6133	0.142408	36.4247	0.141277	61.2482
0.142031	19.6863	0.140146	17.7459	0.137758	18.848	0.14178	21.6133	0.142408	36.4247	0.141277	61.2482
0.142031	19.6863	0.140146	17.7459	0.140146	19.5473	0.14178	21.6133	0.142408	36.4247	0.141277	61.2482
0.142031	19.6863	0.140146	17.7459	0.140146	19.5473	0.14178	21.6133	0.142408	36.4247	0.141277	61.2482
0.142031	19.6863	0.140146	17.7459	0.14266	19.9605	0.14178	21.6133	0.142408	36.4247	0.141277	61.2482
0.142031	19.6863	0.140146	17.7459	0.14266	19.9605	0.14178	21.6133	0.142408	36.4247	0.141277	61.2482
0.142031	19.6863	0.140146	17.7459	0.14266	19.9605	0.14178	21.6133	0.142408	36.4247	0.141277	61.2482
0.142031	19.6863	0.140146	17.7459	0.14266	19.9605	0.14178	21.6133	0.142408	36.4247	0.141277	61.2482
0.142031	19.6863	0.140146	17.7459	0.14266	19.9605	0.14178	21.6133	0.142408	36.4247	0.141277	61.2482
0.142031	19.6863	0.140146	17.7459	0.14266	19.9605	0.14178	21.6133	0.142408	36.4247	0.141277	61.2482
0.142031	19.6863	0.140146	17.7459	0.14266	19.9605	0.14178	21.6133	0.142408	36.4247	0.141277	61.2482
0.142031	19.6863	0.140146	17.7459	0.14266	19.9605	0.14178	21.6133	0.142408	36.4247	0.141277	61.2482
0.142031	19.6863	0.140146	17.7459	0.14266	19.9605	0.14178	21.6133	0.142408	36.4247	0.141277	61.2482
0.142031	19.6863	0.140146	17.7459	0.14266	19.9605	0.14178	21.6133	0.142408	36.4247	0.141277	61.2482
0.142031	19.6863	0.140146	17.7459	0.14266	19.9605	0.14178	21.6133	0.142408	36.4247	0.141277	61.2482
0.142031	19.6863	0.140146	17.7459	0.14266	19.9605	0.14178	21.6133	0.142408	36.4247	0.141277	61.2482
0.142031	19.6863	0.140146	17.7459	0.14266	19.9605	0.14178	21.6133	0.142408	36.4247	0.141277	61.2482
0.142031	19.6863	0.140146	17.7459	0.14266	19.9605	0.14178	21.6133	0.142408	36.4247	0.141277	61.2482
0.142031	19.6863	0.140146	17.7459	0.14266	19.9605	0.14178	21.6133	0.142408	36.4247	0.141277	61.2482
0.142031	19.6863	0.140146	17.7459	0.14266	19.9605	0.14178	21.6133	0.142408	36.4247	0.141277	61.2482
0.142031	19.6863	0.140146	17.7459	0.14266	19.9605	0.14178	21.6133	0.142408	36.4247	0.141277	61.2482
0.142031	19.6863	0.140146	17.7459	0.14266	19.9605	0.14178	21.6133	0.142408	36.4247	0.141277	61.2482
0.142031	19.6863	0.140146	17.7459	0.14266	19.9605	0.14178	21.6133	0.142408	36.4247	0.141277	61.2482
0.142031	19.6863	0.140146	17.7459	0.14266	19.9605	0.14178	21.6133	0.142408	36.4247	0.141277	61.2482
0.142031	19.6863	0.140146	17.7459	0.14266	19.9605	0.14178	21.6133	0.142408	36.4247	0.141277	61.2482
0.142031	19.6863	0.142534	18.318	0.14266	19.9605	0.14178	21.6133	0.142408	36.4247	0.141277	61.2482
0.142031	19.6863	0.142534	18.318	0.14266	19.9605	0.14178	21.6133	0.142408	36.4247	0.141277	61.2482
0.142031	19.6863	0.142534	18.318	0.14266	19.9605	0.14178	21.6133	0.142408	36.4247	0.141277	61.2482
0.142031	19.6863	0.142534	18.318	0.14266	19.9605	0.14178	21.6133	0.142408	36.4247	0.141277	61.2482
0.142031	19.6863	0.142534	18.318	0.14266	19.9605	0.14178	21.6133	0.142408	36.4247	0.141277	61.2482
0.142031	19.6863	0.142534	18.318	0.14266	19.9605	0.14178	21.6133	0.142408	36.4247	0.141277	61.2482
0.142031	19.6863	0.142534	18.318	0.14266	19.9605	0.14178	21.6133	0.142408	36.4247	0.141277	61.2482
0.142031	19.6863	0.142534	18.318	0.14266	19.9605	0.14178	21.6133	0.142408	36.4247	0.141277	61.2482
0.142031	19.6863	0.142534	18.318	0.14266	19.9605	0.14178	21.6133	0.142408	36.4247	0.141277	61.2482
0.142031	19.6863	0.145048	18.6994	0.14266	19.9605	0.14178	21.6133	0.142408	36.4247	0.143791	62.4878
0.142031	19.6863	0.145048	18.6994	0.14266	19.9605	0.14178	21.6133	0.142408	36.4247	0.143791	62.4878
0.142031	19.6863	0.145048	18.6994	0.14266	19.9605	0.14178	21.6133	0.142408	36.4247	0.143791	62.4878
0.142031	19.6863	0.145048	18.6994	0.14266	19.9605	0.14178	21.6133	0.142408	36.4247	0.143791	62.4878
0.142031	19.6863	0.145048	18.6994	0.14266	19.9605	0.14178	21.6133	0.142408	36.4247	0.143791	62.4878
0.142031	19.6863	0.145048	18.6994	0.14266	19.9605	0.14178	21.6133	0.142408	36.4247	0.143791	62.4878
0.142031	19.6863	0.145048	18.6994	0.14266	19.9605	0.14178	21.6133	0.142408	36.4247	0.143791	62.4878
0.142031	19.6863	0.145048	18.6994	0.14266	19.9605	0.14178	21.6133	0.142408	36.4247	0.143791	62.4878
0.142031	19.6863	0.145048	18.6994	0.145173	20.4055	0.14178	21.6133	0.142408	36.4247	0.143791	62.4878
0.142031	19.6863	0.145048	18.6994	0.145173	20.4055	0.14178	21.6133	0.142408	36.4247	0.143791	62.4878
0.142031	19.6863	0.145048	18.6994	0.145173	20.4055	0.14178	21.6133	0.142408	36.4247	0.143791	62.4878
0.142031	19.6863	0.145048	18.6994	0.145173	20.4055	0.14178	21.6133	0.142408	36.4247	0.143791	62.4878
0.142031	19.6863	0.145048	18.6994	0.145173	20.4055	0.14178	21.6133	0.142408	36.4247	0.143791	62.4878
0.142031	19.6863	0.145048	18.6994	0.145173	20.4055	0.14178	21.6133	0.142408	36.4247	0.143791	62.4878
0.142031	19.6863	0.145048	18.6994	0.145173	20.4055	0.14178	21.6133	0.142408	36.4247	0.143791	62.4878
0.142031	19.6863	0.145048	18.6994	0.145173	20.4055	0.144294	22.1218	0.142408	36.4247	0.143791	62.4878
0.142031	19.6863	0.145048	18.6994	0.145173	20.4055	0.144294	22.1218	0.142408	36.4247	0.143791	62.4878
0.142031	19.6863	0.145048	18.6994	0.145173	20.4055	0.144294	22.1218	0.142408	36.4247	0.143791	62.4878
0.142031	19.6863	0.145048	18.6994	0.145173	20.4055	0.144294	22.1218	0.142408	36.4247	0.143791	62.4878
0.144545	20.1631	0.145048	18.6994	0.145173	20.4055	0.144294	22.1218	0.142408	36.4247	0.146305	63.632
0.144545	20.1631	0.145048	18.6994	0.145173	20.4055	0.144294	22.1218	0.142408	36.4247	0.146305	63.632
0.144545	20.1631	0.145048	18.6994	0.145173	20.4055	0.144294	22.1218	0.142408	36.4247	0.146305	63.632
0.144545	20.1631	0.145048	18.6994	0.145173	20.4055	0.144294	22.1218	0.142408	36.4247	0.146305	63.632
0.144545	20.1631	0.145048	18.6994	0.145173	20.4055	0.146807	22.6622	0.144922	37.1875	0.146305	63.632
0.144545	20.1631	0.145048	18.6994	0.145173	20.4055	0.146807	22.6622	0.144922	37.1875	0.146305	63.632
0.144545	20.1631	0.145048	18.6994	0.145173	20.4055	0.146807	22.6622	0.144922	37.1875	0.146305	63.632
0.144545	20.1631	0.145048	18.6994	0.145173	20.4055	0.146807	22.6622	0.144922	37.1875	0.146305	63.632
0.147059	20.5445	0.147562	19.1126	0.145173	20.4055	0.146807	22.6622	0.147436	37.855	0.146305	63.632
0.147059	20.5445	0.147562	19.1126	0.145173	20.4055	0.146807	22.6622	0.147436	37.855	0.146305	63.632
0.147059	20.5445	0.147562	19.1126	0.145173	20.4055	0.146807	22.6622	0.147436	37.855	0.146305	63.632
0.147059	20.5445	0.147562	19.1126	0.145173	20.4055	0.146807	22.6622	0.147436	37.855	0.146305	63.632
0.149573	21.212	0.147562	19.1126	0.145173	20.4055	0.149321	23.3614	0.147436	37.855	0.146305	63.632
0.149573	21.212	0.147562	19.1126	0.145173	20.4055	0.149321	23.3614	0.147436	37.855	0.146305	63.632
0.149573	21.212	0.147562	19.1126	0.145173	20.4055	0.149321	23.3614	0.147436	37.855	0.146305	63.632
0.149573	21.212	0.147562	19.1126	0.145173	20.4055	0.149321	23.3614	0.147436	37.855	0.148819	64.7445
0.149573	21.212	0.147562	19.1126	0.145173	20.4055	0.149321	23.3614	0.147436	37.855	0.148819	64.7445
0.149573	21.212	0.147562	19.1126	0.145173	20.4055	0.149321	23.3614	0.147436	37.855	0.148819	64.7445
0.149573	21.212	0.147562	19.1126	0.145173	20.4055	0.149321	23.3614	0.147436	37.855	0.148819	64.7445
0.149573	21.212	0.147562	19.1126	0.145173	20.4055	0.149321	23.3614	0.14995	38.6496	0.148819	64.7445
0.149573	21.212	0.147562	19.1126	0.145173	20.4055	0.149321	23.3614	0.14995	38.6496	0.148819	64.7445
0.149573	21.212	0.147562	19.1126	0.145173	20.4055	0.149321	23.3614	0.14995	38.6496	0.148819	64.7445
0.149573	21.212	0.147562	19.1126	0.145173	20.4055	0.149321	23.3614	0.14995	38.6496	0.148819	64.7445
0.149573	21.212	0.147562	19.1126	0.147687	21.1365	0.149321	23.3614	0.14995	38.6496	0.148819	64.7445
0.149573	21.212	0.147562	19.1126	0.147687	21.1365	0.149321	23.3614	0.14995	38.6496	0.148819	64.7445
0.149573	21.212	0.147562	19.1126	0.150075	21.6133	0.149321	23.3614	0.14995	38.6496	0.148819	64.7445
0.149573	21.212	0.147562	19.1126	0.150075	21.6133	0.149321	23.3614	0.14995	38.6496	0.148819	64.7445
0.149573	21.212	0.147562	19.1126	0.150075	21.6133	0.149321	23.3614	0.14995	38.6496	0.148819	64.7445
0.149573	21.212	0.147562	19.1126	0.150075	21.6133	0.149321	23.3614	0.14995	38.6496	0.148819	64.7445
0.149573	21.212	0.147562	19.1126	0.150075	21.6133	0.149321	23.3614	0.14995	38.6496	0.148819	64.7445
0.149573	21.212	0.147562	19.1126	0.150075	21.6133	0.149321	23.3614	0.14995	38.6496	0.148819	64.7445
0.149573	21.212	0.147562	19.1126	0.150075	21.6133	0.149321	23.3614	0.14995	38.6496	0.148819	64.7445
0.149573	21.212	0.147562	19.1126	0.150075	21.6133	0.149321	23.3614	0.14995	38.6496	0.148819	64.7445
0.149573	21.212	0.147562	19.1126	0.150075	21.6133	0.149321	23.3614	0.14995	38.6496	0.148819	64.7445
0.149573	21.212	0.147562	19.1126	0.150075	21.6133	0.149321	23.3614	0.14995	38.6496	0.148819	64.7445
0.149573	21.212	0.147562	19.1126	0.150075	21.6133	0.149321	23.3614	0.14995	38.6496	0.148819	64.7445
0.149573	21.212	0.147562	19.1126	0.150075	21.6133	0.149321	23.3614	0.14995	38.6496	0.148819	64.7445
0.149573	21.212	0.147562	19.1126	0.150075	21.6133	0.149321	23.3614	0.14995	38.6496	0.148819	64.7445
0.149573	21.212	0.147562	19.1126	0.150075	21.6133	0.149321	23.3614	0.14995	38.6496	0.148819	64.7445
0.149573	21.212	0.147562	19.1126	0.150075	21.6133	0.149321	23.3614	0.14995	38.6496	0.148819	64.7445
0.149573	21.212	0.147562	19.1126	0.150075	21.6133	0.149321	23.3614	0.14995	38.6496	0.148819	64.7445
0.149573	21.212	0.147562	19.1126	0.150075	21.6133	0.149321	23.3614	0.14995	38.6496	0.148819	64.7445
0.149573	21.212	0.147562	19.1126	0.150075	21.6133	0.149321	23.3614	0.14995	38.6496	0.148819	64.7445
0.149573	21.212	0.147562	19.1126	0.150075	21.6133	0.149321	23.3614	0.14995	38.6496	0.148819	64.7445
0.149573	21.212	0.147562	19.1126	0.150075	21.6133	0.149321	23.3614	0.14995	38.6496	0.148819	64.7445
0.149573	21.212	0.150075	19.7483	0.150075	21.6133	0.149321	23.3614	0.14995	38.6496	0.148819	64.7445
0.149573	21.212	0.150075	19.7483	0.150075	21.6133	0.149321	23.3614	0.14995	38.6496	0.148819	64.7445
0.149573	21.212	0.150075	19.7483	0.150075	21.6133	0.149321	23.3614	0.14995	38.6496	0.148819	64.7445
0.149573	21.212	0.150075	19.7483	0.150075	21.6133	0.149321	23.3614	0.14995	38.6496	0.148819	64.7445
0.149573	21.212	0.150075	19.7483	0.150075	21.6133	0.149321	23.3614	0.14995	38.6496	0.148819	64.7445
0.149573	21.212	0.150075	19.7483	0.150075	21.6133	0.149321	23.3614	0.14995	38.6496	0.148819	64.7445
0.149573	21.212	0.150075	19.7483	0.150075	21.6133	0.149321	23.3614	0.14995	38.6496	0.148819	64.7445
0.149573	21.212	0.150075	19.7483	0.150075	21.6133	0.149321	23.3614	0.14995	38.6496	0.148819	64.7445
0.149573	21.212	0.150075	19.7483	0.150075	21.6133	0.149321	23.3614	0.14995	38.6496	0.148819	64.7445
0.149573	21.212	0.150075	19.7483	0.150075	21.6133	0.149321	23.3614	0.14995	38.6496	0.148819	64.7445
0.149573	21.212	0.150075	19.7483	0.150075	21.6133	0.149321	23.3614	0.14995	38.6496	0.148819	64.7445
0.149573	21.212	0.150075	19.7483	0.150075	21.6133	0.149321	23.3614	0.14995	38.6496	0.148819	64.7445
0.149573	21.212	0.152589	20.1615	0.150075	21.6133	0.149321	23.3614	0.14995	38.6496	0.151332	66.0476
0.149573	21.212	0.152589	20.1615	0.150075	21.6133	0.149321	23.3614	0.14995	38.6496	0.151332	66.0476
0.149573	21.212	0.152589	20.1615	0.150075	21.6133	0.149321	23.3614	0.14995	38.6496	0.151332	66.0476
0.149573	21.212	0.152589	20.1615	0.150075	21.6133	0.149321	23.3614	0.14995	38.6496	0.151332	66.0476
0.149573	21.212	0.152589	20.1615	0.150075	21.6133	0.149321	23.3614	0.14995	38.6496	0.151332	66.0476
0.149573	21.212	0.152589	20.1615	0.150075	21.6133	0.149321	23.3614	0.14995	38.6496	0.151332	66.0476
0.149573	21.212	0.152589	20.1615	0.150075	21.6133	0.149321	23.3614	0.14995	38.6496	0.151332	66.0476
0.149573	21.212	0.152589	20.1615	0.152589	22.0583	0.149321	23.3614	0.14995	38.6496	0.151332	66.0476
0.149573	21.212	0.152589	20.1615	0.152589	22.0583	0.149321	23.3614	0.14995	38.6496	0.151332	66.0476
0.149573	21.212	0.152589	20.1615	0.152589	22.0583	0.149321	23.3614	0.14995	38.6496	0.151332	66.0476
0.149573	21.212	0.152589	20.1615	0.152589	22.0583	0.149321	23.3614	0.14995	38.6496	0.151332	66.0476
0.149573	21.212	0.152589	20.1615	0.152589	22.0583	0.149321	23.3614	0.14995	38.6496	0.151332	66.0476
0.149573	21.212	0.152589	20.1615	0.152589	22.0583	0.149321	23.3614	0.14995	38.6496	0.151332	66.0476
0.149573	21.212	0.152589	20.1615	0.152589	22.0583	0.149321	23.3614	0.14995	38.6496	0.151332	66.0476
0.149573	21.212	0.152589	20.1615	0.152589	22.0583	0.149321	23.3614	0.14995	38.6496	0.151332	66.0476
0.149573	21.212	0.152589	20.1615	0.152589	22.0583	0.151835	23.8699	0.14995	38.6496	0.151332	66.0476
0.149573	21.212	0.152589	20.1615	0.152589	22.0583	0.151835	23.8699	0.14995	38.6496	0.151332	66.0476
0.149573	21.212	0.152589	20.1615	0.152589	22.0583	0.151835	23.8699	0.14995	38.6496	0.151332	66.0476
0.149573	21.212	0.152589	20.1615	0.152589	22.0583	0.151835	23.8699	0.14995	38.6496	0.151332	66.0476
0.152086	21.7205	0.152589	20.1615	0.152589	22.0583	0.151835	23.8699	0.14995	38.6496	0.153846	67.2236
0.152086	21.7205	0.152589	20.1615	0.152589	22.0583	0.151835	23.8699	0.14995	38.6496	0.153846	67.2236
0.152086	21.7205	0.152589	20.1615	0.152589	22.0583	0.151835	23.8699	0.14995	38.6496	0.153846	67.2236
0.152086	21.7205	0.152589	20.1615	0.152589	22.0583	0.154349	24.4103	0.152464	39.476	0.153846	67.2236
0.152086	21.7205	0.152589	20.1615	0.152589	22.0583	0.154349	24.4103	0.152464	39.476	0.153846	67.2236
0.152086	21.7205	0.152589	20.1615	0.152589	22.0583	0.154349	24.4103	0.152464	39.476	0.153846	67.2236
0.152086	21.7205	0.152589	20.1615	0.152589	22.0583	0.154349	24.4103	0.152464	39.476	0.153846	67.2236
0.1546	22.1655	0.155103	20.6065	0.152589	22.0583	0.154349	24.4103	0.154977	40.1753	0.153846	67.2236
0.1546	22.1655	0.155103	20.6065	0.152589	22.0583	0.154349	24.4103	0.154977	40.1753	0.153846	67.2236
0.1546	22.1655	0.155103	20.6065	0.152589	22.0583	0.154349	24.4103	0.154977	40.1753	0.153846	67.2236
0.1546	22.1655	0.155103	20.6065	0.152589	22.0583	0.154349	24.4103	0.154977	40.1753	0.153846	67.2236
0.157114	22.833	0.155103	20.6065	0.152589	22.0583	0.156863	25.0778	0.154977	40.1753	0.153846	67.2236
0.157114	22.833	0.155103	20.6065	0.152589	22.0583	0.156863	25.0778	0.154977	40.1753	0.153846	67.2236
0.157114	22.833	0.155103	20.6065	0.152589	22.0583	0.156863	25.0778	0.154977	40.1753	0.153846	67.2236
0.157114	22.833	0.155103	20.6065	0.152589	22.0583	0.156863	25.0778	0.154977	40.1753	0.153846	67.2236
0.157114	22.833	0.155103	20.6065	0.152589	22.0583	0.156863	25.0778	0.154977	40.1753	0.15636	68.3996
0.157114	22.833	0.155103	20.6065	0.152589	22.0583	0.156863	25.0778	0.154977	40.1753	0.15636	68.3996
0.157114	22.833	0.155103	20.6065	0.152589	22.0583	0.156863	25.0778	0.154977	40.1753	0.15636	68.3996
0.157114	22.833	0.155103	20.6065	0.152589	22.0583	0.156863	25.0778	0.154977	40.1753	0.15636	68.3996
0.157114	22.833	0.155103	20.6065	0.152589	22.0583	0.156863	25.0778	0.157491	41.0016	0.15636	68.3996
0.157114	22.833	0.155103	20.6065	0.152589	22.0583	0.156863	25.0778	0.157491	41.0016	0.15636	68.3996
0.157114	22.833	0.155103	20.6065	0.152589	22.0583	0.156863	25.0778	0.157491	41.0016	0.15636	68.3996
0.157114	22.833	0.155103	20.6065	0.152589	22.0583	0.156863	25.0778	0.157491	41.0016	0.15636	68.3996
0.157114	22.833	0.155103	20.6065	0.152589	22.0583	0.156863	25.0778	0.157491	41.0016	0.15636	68.3996
0.157114	22.833	0.155103	20.6065	0.157868	23.2661	0.156863	25.0778	0.157491	41.0016	0.15636	68.3996
0.157114	22.833	0.155103	20.6065	0.157868	23.2661	0.156863	25.0778	0.157491	41.0016	0.15636	68.3996
0.157114	22.833	0.155103	20.6065	0.157868	23.2661	0.156863	25.0778	0.157491	41.0016	0.15636	68.3996
0.157114	22.833	0.155103	20.6065	0.157868	23.2661	0.156863	25.0778	0.157491	41.0016	0.15636	68.3996
0.157114	22.833	0.155103	20.6065	0.157868	23.2661	0.156863	25.0778	0.157491	41.0016	0.15636	68.3996
0.157114	22.833	0.155103	20.6065	0.157868	23.2661	0.156863	25.0778	0.157491	41.0016	0.15636	68.3996
0.157114	22.833	0.155103	20.6065	0.157868	23.2661	0.156863	25.0778	0.157491	41.0016	0.15636	68.3996
0.157114	22.833	0.155103	20.6065	0.157868	23.2661	0.156863	25.0778	0.157491	41.0016	0.15636	68.3996
0.157114	22.833	0.155103	20.6065	0.157868	23.2661	0.156863	25.0778	0.157491	41.0016	0.15636	68.3996
0.157114	22.833	0.155103	20.6065	0.157868	23.2661	0.156863	25.0778	0.157491	41.0016	0.15636	68.3996
0.157114	22.833	0.155103	20.6065	0.157868	23.2661	0.156863	25.0778	0.157491	41.0016	0.15636	68.3996
0.157114	22.833	0.155103	20.6065	0.157868	23.2661	0.156863	25.0778	0.157491	41.0016	0.15636	68.3996
0.157114	22.833	0.155103	20.6065	0.157868	23.2661	0.156863	25.0778	0.157491	41.0016	0.15636	68.3996
0.157114	22.833	0.155103	20.6065	0.157868	23.2661	0.156863	25.0778	0.157491	41.0016	0.15636	68.3996
0.157114	22.833	0.155103	20.6065	0.157868	23.2661	0.156863	25.0778	0.157491	41.0016	0.15636	68.3996
0.157114	22.833	0.155103	20.6065	0.157868	23.2661	0.156863	25.0778	0.157491	41.0016	0.15636	68.3996
0.157114	22.833	0.155103	20.6065	0.157868	23.2661	0.156863	25.0778	0.157491	41.0016	0.15636	68.3996
0.157114	22.833	0.155103	20.6065	0.157868	23.2661	0.156863	25.0778	0.157491	41.0016	0.15636	68.3996
0.157114	22.833	0.155103	20.6065	0.157868	23.2661	0.156863	25.0778	0.157491	41.0016	0.15636	68.3996
0.157114	22.833	0.155103	20.6065	0.157868	23.2661	0.156863	25.0778	0.157491	41.0016	0.15636	68.3996
0.157114	22.833	0.155103	20.6065	0.157868	23.2661	0.156863	25.0778	0.157491	41.0016	0.15636	68.3996
0.157114	22.833	0.157617	21.2422	0.157868	23.2661	0.156863	25.0778	0.157491	41.0016	0.15636	68.3996
0.157114	22.833	0.157617	21.2422	0.157868	23.2661	0.156863	25.0778	0.157491	41.0016	0.15636	68.3996
0.157114	22.833	0.157617	21.2422	0.157868	23.2661	0.156863	25.0778	0.157491	41.0016	0.15636	68.3996
0.157114	22.833	0.157617	21.2422	0.157868	23.2661	0.156863	25.0778	0.157491	41.0016	0.15636	68.3996
0.157114	22.833	0.157617	21.2422	0.157868	23.2661	0.156863	25.0778	0.157491	41.0016	0.15636	68.3996
0.157114	22.833	0.157617	21.2422	0.157868	23.2661	0.156863	25.0778	0.157491	41.0016	0.15636	68.3996
0.157114	22.833	0.157617	21.2422	0.157868	23.2661	0.156863	25.0778	0.157491	41.0016	0.15636	68.3996
0.157114	22.833	0.157617	21.2422	0.157868	23.2661	0.156863	25.0778	0.157491	41.0016	0.15636	68.3996
0.157114	22.833	0.157617	21.2422	0.157868	23.2661	0.156863	25.0778	0.157491	41.0016	0.15636	68.3996
0.157114	22.833	0.157617	21.2422	0.157868	23.2661	0.156863	25.0778	0.157491	41.0016	0.15636	68.3996
0.157114	22.833	0.157617	21.2422	0.157868	23.2661	0.156863	25.0778	0.157491	41.0016	0.15636	68.3996
0.157114	22.833	0.160131	21.6871	0.157868	23.2661	0.156863	25.0778	0.157491	41.0016	0.158874	69.7028
0.157114	22.833	0.160131	21.6871	0.157868	23.2661	0.156863	25.0778	0.157491	41.0016	0.158874	69.7028
0.157114	22.833	0.160131	21.6871	0.157868	23.2661	0.156863	25.0778	0.157491	41.0016	0.158874	69.7028
0.157114	22.833	0.160131	21.6871	0.157868	23.2661	0.156863	25.0778	0.157491	41.0016	0.158874	69.7028
0.157114	22.833	0.160131	21.6871	0.157868	23.2661	0.156863	25.0778	0.157491	41.0016	0.158874	69.7028
0.157114	22.833	0.160131	21.6871	0.157868	23.2661	0.156863	25.0778	0.157491	41.0016	0.158874	69.7028
0.157114	22.833	0.160131	21.6871	0.157868	23.2661	0.156863	25.0778	0.157491	41.0016	0.158874	69.7028
0.157114	22.833	0.160131	21.6871	0.157868	23.2661	0.156863	25.0778	0.157491	41.0016	0.158874	69.7028
0.157114	22.833	0.160131	21.6871	0.157868	23.2661	0.156863	25.0778	0.157491	41.0016	0.158874	69.7028
0.157114	22.833	0.160131	21.6871	0.157868	23.2661	0.156863	25.0778	0.157491	41.0016	0.158874	69.7028
0.157114	22.833	0.160131	21.6871	0.160508	23.711	0.156863	25.0778	0.157491	41.0016	0.158874	69.7028
0.157114	22.833	0.160131	21.6871	0.160508	23.711	0.156863	25.0778	0.157491	41.0016	0.158874	69.7028
0.157114	22.833	0.160131	21.6871	0.160508	23.711	0.156863	25.0778	0.157491	41.0016	0.158874	69.7028
0.157114	22.833	0.160131	21.6871	0.160508	23.711	0.156863	25.0778	0.157491	41.0016	0.158874	69.7028
0.157114	22.833	0.160131	21.6871	0.160508	23.711	0.156863	25.0778	0.157491	41.0016	0.158874	69.7028
0.157114	22.833	0.160131	21.6871	0.160508	23.711	0.159377	25.6499	0.157491	41.0016	0.158874	69.7028
0.157114	22.833	0.160131	21.6871	0.160508	23.711	0.159377	25.6499	0.157491	41.0016	0.158874	69.7028
0.157114	22.833	0.160131	21.6871	0.160508	23.711	0.159377	25.6499	0.157491	41.0016	0.158874	69.7028
0.157114	22.833	0.160131	21.6871	0.160508	23.711	0.159377	25.6499	0.157491	41.0016	0.158874	69.7028
0.159628	23.3733	0.160131	21.6871	0.160508	23.711	0.159377	25.6499	0.157491	41.0016	0.161388	70.9424
0.159628	23.3733	0.160131	21.6871	0.160508	23.711	0.159377	25.6499	0.157491	41.0016	0.161388	70.9424
0.159628	23.3733	0.160131	21.6871	0.160508	23.711	0.159377	25.6499	0.157491	41.0016	0.161388	70.9424
0.159628	23.3733	0.160131	21.6871	0.160508	23.711	0.159377	25.6499	0.157491	41.0016	0.161388	70.9424
0.159628	23.3733	0.160131	21.6871	0.160508	23.711	0.16189	26.222	0.160005	41.828	0.161388	70.9424
0.159628	23.3733	0.160131	21.6871	0.160508	23.711	0.16189	26.222	0.160005	41.828	0.161388	70.9424
0.159628	23.3733	0.160131	21.6871	0.160508	23.711	0.16189	26.222	0.160005	41.828	0.161388	70.9424
0.159628	23.3733	0.160131	21.6871	0.160508	23.711	0.16189	26.222	0.160005	41.828	0.161388	70.9424
0.162142	23.7865	0.162645	22.1321	0.160508	23.711	0.16189	26.222	0.162519	42.5591	0.161388	70.9424
0.162142	23.7865	0.162645	22.1321	0.160508	23.711	0.16189	26.222	0.162519	42.5591	0.161388	70.9424
0.162142	23.7865	0.162645	22.1321	0.160508	23.711	0.16189	26.222	0.162519	42.5591	0.161388	70.9424
0.164656	24.5176	0.162645	22.1321	0.160508	23.711	0.164404	26.953	0.162519	42.5591	0.161388	70.9424
0.164656	24.5176	0.162645	22.1321	0.160508	23.711	0.164404	26.953	0.162519	42.5591	0.161388	70.9424
0.164656	24.5176	0.162645	22.1321	0.160508	23.711	0.164404	26.953	0.162519	42.5591	0.161388	70.9424
0.164656	24.5176	0.162645	22.1321	0.160508	23.711	0.164404	26.953	0.162519	42.5591	0.161388	70.9424
0.164656	24.5176	0.162645	22.1321	0.160508	23.711	0.164404	26.953	0.162519	42.5591	0.163901	72.1184
0.164656	24.5176	0.162645	22.1321	0.160508	23.711	0.164404	26.953	0.162519	42.5591	0.163901	72.1184
0.164656	24.5176	0.162645	22.1321	0.160508	23.711	0.164404	26.953	0.162519	42.5591	0.163901	72.1184
0.164656	24.5176	0.162645	22.1321	0.160508	23.711	0.164404	26.953	0.162519	42.5591	0.163901	72.1184
0.164656	24.5176	0.162645	22.1321	0.160508	23.711	0.164404	26.953	0.165033	43.4491	0.163901	72.1184
0.164656	24.5176	0.162645	22.1321	0.160508	23.711	0.164404	26.953	0.165033	43.4491	0.163901	72.1184
0.164656	24.5176	0.162645	22.1321	0.160508	23.711	0.164404	26.953	0.165033	43.4491	0.163901	72.1184
0.164656	24.5176	0.162645	22.1321	0.160508	23.711	0.164404	26.953	0.165033	43.4491	0.163901	72.1184
0.164656	24.5176	0.162645	22.1321	0.160508	23.711	0.164404	26.953	0.165033	43.4491	0.163901	72.1184
0.164656	24.5176	0.162645	22.1321	0.160508	23.711	0.164404	26.953	0.165033	43.4491	0.163901	72.1184
0.164656	24.5176	0.162645	22.1321	0.160508	23.711	0.164404	26.953	0.165033	43.4491	0.163901	72.1184
0.164656	24.5176	0.162645	22.1321	0.165535	25.046	0.164404	26.953	0.165033	43.4491	0.163901	72.1184
0.164656	24.5176	0.162645	22.1321	0.165535	25.046	0.164404	26.953	0.165033	43.4491	0.163901	72.1184
0.164656	24.5176	0.162645	22.1321	0.165535	25.046	0.164404	26.953	0.165033	43.4491	0.163901	72.1184
0.164656	24.5176	0.162645	22.1321	0.165535	25.046	0.164404	26.953	0.165033	43.4491	0.163901	72.1184
0.164656	24.5176	0.162645	22.1321	0.165535	25.046	0.164404	26.953	0.165033	43.4491	0.163901	72.1184
0.164656	24.5176	0.162645	22.1321	0.165535	25.046	0.164404	26.953	0.165033	43.4491	0.163901	72.1184
0.164656	24.5176	0.162645	22.1321	0.165535	25.046	0.164404	26.953	0.165033	43.4491	0.163901	72.1184
0.164656	24.5176	0.162645	22.1321	0.165535	25.046	0.164404	26.953	0.165033	43.4491	0.163901	72.1184
0.164656	24.5176	0.162645	22.1321	0.165535	25.046	0.164404	26.953	0.165033	43.4491	0.163901	72.1184
0.164656	24.5176	0.162645	22.1321	0.165535	25.046	0.164404	26.953	0.165033	43.4491	0.163901	72.1184
0.164656	24.5176	0.162645	22.1321	0.165535	25.046	0.164404	26.953	0.165033	43.4491	0.163901	72.1184
0.164656	24.5176	0.162645	22.1321	0.165535	25.046	0.164404	26.953	0.165033	43.4491	0.163901	72.1184
0.164656	24.5176	0.162645	22.1321	0.165535	25.046	0.164404	26.953	0.165033	43.4491	0.163901	72.1184
0.164656	24.5176	0.162645	22.1321	0.165535	25.046	0.164404	26.953	0.165033	43.4491	0.163901	72.1184
0.164656	24.5176	0.162645	22.1321	0.165535	25.046	0.164404	26.953	0.165033	43.4491	0.163901	72.1184
0.164656	24.5176	0.162645	22.1321	0.165535	25.046	0.164404	26.953	0.165033	43.4491	0.163901	72.1184
0.164656	24.5176	0.162645	22.1321	0.165535	25.046	0.164404	26.953	0.165033	43.4491	0.163901	72.1184
0.164656	24.5176	0.162645	22.1321	0.165535	25.046	0.164404	26.953	0.165033	43.4491	0.163901	72.1184
0.164656	24.5176	0.162645	22.1321	0.165535	25.046	0.164404	26.953	0.165033	43.4491	0.163901	72.1184
0.164656	24.5176	0.162645	22.1321	0.165535	25.046	0.164404	26.953	0.165033	43.4491	0.163901	72.1184
0.164656	24.5176	0.162645	22.1321	0.165535	25.046	0.164404	26.953	0.165033	43.4491	0.163901	72.1184
0.164656	24.5176	0.165284	22.7678	0.165535	25.046	0.164404	26.953	0.165033	43.4491	0.163901	72.1184
0.164656	24.5176	0.165284	22.7678	0.165535	25.046	0.164404	26.953	0.165033	43.4491	0.163901	72.1184
0.164656	24.5176	0.165284	22.7678	0.165535	25.046	0.164404	26.953	0.165033	43.4491	0.163901	72.1184
0.164656	24.5176	0.165284	22.7678	0.165535	25.046	0.164404	26.953	0.165033	43.4491	0.163901	72.1184
0.164656	24.5176	0.165284	22.7678	0.165535	25.046	0.164404	26.953	0.165033	43.4491	0.163901	72.1184
0.164656	24.5176	0.165284	22.7678	0.165535	25.046	0.164404	26.953	0.165033	43.4491	0.163901	72.1184
0.164656	24.5176	0.165284	22.7678	0.165535	25.046	0.164404	26.953	0.165033	43.4491	0.163901	72.1184
0.164656	24.5176	0.165284	22.7678	0.165535	25.046	0.164404	26.953	0.165033	43.4491	0.163901	72.1184
0.164656	24.5176	0.165284	22.7678	0.165535	25.046	0.164404	26.953	0.165033	43.4491	0.163901	72.1184
0.164656	24.5176	0.165284	22.7678	0.165535	25.046	0.164404	26.953	0.165033	43.4491	0.163901	72.1184
0.164656	24.5176	0.167798	23.2446	0.165535	25.046	0.164404	26.953	0.165033	43.4491	0.166415	73.4534
0.164656	24.5176	0.167798	23.2446	0.165535	25.046	0.164404	26.953	0.165033	43.4491	0.166415	73.4534
0.164656	24.5176	0.167798	23.2446	0.165535	25.046	0.164404	26.953	0.165033	43.4491	0.166415	73.4534
0.164656	24.5176	0.167798	23.2446	0.165535	25.046	0.164404	26.953	0.165033	43.4491	0.166415	73.4534
0.164656	24.5176	0.167798	23.2446	0.165535	25.046	0.164404	26.953	0.165033	43.4491	0.166415	73.4534
0.164656	24.5176	0.167798	23.2446	0.165535	25.046	0.164404	26.953	0.165033	43.4491	0.166415	73.4534
0.164656	24.5176	0.167798	23.2446	0.165535	25.046	0.164404	26.953	0.165033	43.4491	0.166415	73.4534
0.164656	24.5176	0.167798	23.2446	0.165535	25.046	0.164404	26.953	0.165033	43.4491	0.166415	73.4534
0.164656	24.5176	0.167798	23.2446	0.165535	25.046	0.164404	26.953	0.165033	43.4491	0.166415	73.4534
0.164656	24.5176	0.167798	23.2446	0.165535	25.046	0.164404	26.953	0.165033	43.4491	0.166415	73.4534
0.164656	24.5176	0.167798	23.2446	0.165535	25.046	0.164404	26.953	0.165033	43.4491	0.166415	73.4534
0.164656	24.5176	0.167798	23.2446	0.168049	25.5227	0.164404	26.953	0.165033	43.4491	0.166415	73.4534
0.164656	24.5176	0.167798	23.2446	0.168049	25.5227	0.164404	26.953	0.165033	43.4491	0.166415	73.4534
0.164656	24.5176	0.167798	23.2446	0.168049	25.5227	0.164404	26.953	0.165033	43.4491	0.166415	73.4534
0.164656	24.5176	0.167798	23.2446	0.168049	25.5227	0.164404	26.953	0.165033	43.4491	0.166415	73.4534
0.164656	24.5176	0.167798	23.2446	0.168049	25.5227	0.164404	26.953	0.165033	43.4491	0.166415	73.4534
0.164656	24.5176	0.167798	23.2446	0.168049	25.5227	0.164404	26.953	0.165033	43.4491	0.166415	73.4534
0.164656	24.5176	0.167798	23.2446	0.168049	25.5227	0.167044	27.5252	0.165033	43.4491	0.166415	73.4534
0.167169	25.0579	0.167798	23.2446	0.168049	25.5227	0.167044	27.5252	0.165033	43.4491	0.168929	74.6929
0.167169	25.0579	0.167798	23.2446	0.168049	25.5227	0.167044	27.5252	0.165033	43.4491	0.168929	74.6929
0.167169	25.0579	0.167798	23.2446	0.168049	25.5227	0.167044	27.5252	0.165033	43.4491	0.168929	74.6929
0.167169	25.0579	0.167798	23.2446	0.168049	25.5227	0.167044	27.5252	0.165033	43.4491	0.168929	74.6929
0.167169	25.0579	0.167798	23.2446	0.168049	25.5227	0.167044	27.5252	0.167547	44.3072	0.168929	74.6929
0.167169	25.0579	0.167798	23.2446	0.168049	25.5227	0.167044	27.5252	0.167547	44.3072	0.168929	74.6929
0.167169	25.0579	0.167798	23.2446	0.168049	25.5227	0.169683	28.0973	0.167547	44.3072	0.168929	74.6929
0.167169	25.0579	0.167798	23.2446	0.168049	25.5227	0.169683	28.0973	0.167547	44.3072	0.168929	74.6929
0.169683	25.5346	0.167798	23.2446	0.168049	25.5227	0.169683	28.0973	0.17006	45.0701	0.168929	74.6929
0.169683	25.5346	0.167798	23.2446	0.168049	25.5227	0.169683	28.0973	0.17006	45.0701	0.168929	74.6929
0.169683	25.5346	0.170437	23.7213	0.168049	25.5227	0.169683	28.0973	0.17006	45.0701	0.168929	74.6929
0.169683	25.5346	0.170437	23.7213	0.168049	25.5227	0.169683	28.0973	0.17006	45.0701	0.168929	74.6929
0.172197	26.2339	0.170437	23.7213	0.168049	25.5227	0.169683	28.0973	0.17006	45.0701	0.168929	74.6929
0.172197	26.2339	0.170437	23.7213	0.168049	25.5227	0.169683	28.0973	0.17006	45.0701	0.168929	74.6929
0.172197	26.2339	0.170437	23.7213	0.168049	25.5227	0.172323	28.8601	0.17006	45.0701	0.168929	74.6929
0.172197	26.2339	0.170437	23.7213	0.168049	25.5227	0.172323	28.8601	0.17006	45.0701	0.168929	74.6929
0.172197	26.2339	0.170437	23.7213	0.168049	25.5227	0.172323	28.8601	0.17006	45.0701	0.168929	74.6929
0.172197	26.2339	0.170437	23.7213	0.168049	25.5227	0.172323	28.8601	0.17006	45.0701	0.171569	75.9325
0.172197	26.2339	0.170437	23.7213	0.168049	25.5227	0.172323	28.8601	0.17006	45.0701	0.171569	75.9325
0.172197	26.2339	0.170437	23.7213	0.168049	25.5227	0.172323	28.8601	0.17006	45.0701	0.171569	75.9325
0.172197	26.2339	0.170437	23.7213	0.168049	25.5227	0.172323	28.8601	0.17006	45.0701	0.171569	75.9325
0.172197	26.2339	0.170437	23.7213	0.168049	25.5227	0.172323	28.8601	0.1727	45.96	0.171569	75.9325
0.172197	26.2339	0.170437	23.7213	0.168049	25.5227	0.172323	28.8601	0.1727	45.96	0.171569	75.9325
0.172197	26.2339	0.170437	23.7213	0.168049	25.5227	0.172323	28.8601	0.1727	45.96	0.171569	75.9325
0.172197	26.2339	0.170437	23.7213	0.168049	25.5227	0.172323	28.8601	0.1727	45.96	0.171569	75.9325
0.172197	26.2339	0.170437	23.7213	0.168049	25.5227	0.172323	28.8601	0.1727	45.96	0.171569	75.9325
0.172197	26.2339	0.170437	23.7213	0.168049	25.5227	0.172323	28.8601	0.1727	45.96	0.171569	75.9325
0.172197	26.2339	0.170437	23.7213	0.170563	26.3173	0.172323	28.8601	0.1727	45.96	0.171569	75.9325
0.172197	26.2339	0.170437	23.7213	0.170563	26.3173	0.172323	28.8601	0.1727	45.96	0.171569	75.9325
0.172197	26.2339	0.170437	23.7213	0.173203	26.8259	0.172323	28.8601	0.1727	45.96	0.171569	75.9325
0.172197	26.2339	0.170437	23.7213	0.173203	26.8259	0.172323	28.8601	0.1727	45.96	0.171569	75.9325
0.172197	26.2339	0.170437	23.7213	0.173203	26.8259	0.172323	28.8601	0.1727	45.96	0.171569	75.9325
0.172197	26.2339	0.170437	23.7213	0.173203	26.8259	0.172323	28.8601	0.1727	45.96	0.171569	75.9325
0.172197	26.2339	0.170437	23.7213	0.173203	26.8259	0.172323	28.8601	0.1727	45.96	0.171569	75.9325
0.172197	26.2339	0.170437	23.7213	0.173203	26.8259	0.172323	28.8601	0.1727	45.96	0.171569	75.9325
0.172197	26.2339	0.170437	23.7213	0.173203	26.8259	0.172323	28.8601	0.1727	45.96	0.171569	75.9325
0.172197	26.2339	0.170437	23.7213	0.173203	26.8259	0.172323	28.8601	0.1727	45.96	0.171569	75.9325
0.172197	26.2339	0.170437	23.7213	0.173203	26.8259	0.172323	28.8601	0.1727	45.96	0.171569	75.9325
0.172197	26.2339	0.170437	23.7213	0.173203	26.8259	0.172323	28.8601	0.1727	45.96	0.171569	75.9325
0.172197	26.2339	0.170437	23.7213	0.173203	26.8259	0.172323	28.8601	0.1727	45.96	0.171569	75.9325
0.172197	26.2339	0.170437	23.7213	0.173203	26.8259	0.172323	28.8601	0.1727	45.96	0.171569	75.9325
0.172197	26.2339	0.170437	23.7213	0.173203	26.8259	0.172323	28.8601	0.1727	45.96	0.171569	75.9325
0.172197	26.2339	0.170437	23.7213	0.173203	26.8259	0.172323	28.8601	0.1727	45.96	0.171569	75.9325
0.172197	26.2339	0.170437	23.7213	0.173203	26.8259	0.172323	28.8601	0.1727	45.96	0.171569	75.9325
0.172197	26.2339	0.170437	23.7213	0.173203	26.8259	0.172323	28.8601	0.1727	45.96	0.171569	75.9325
0.172197	26.2339	0.170437	23.7213	0.173203	26.8259	0.172323	28.8601	0.1727	45.96	0.171569	75.9325
0.172197	26.2339	0.170437	23.7213	0.173203	26.8259	0.172323	28.8601	0.1727	45.96	0.171569	75.9325
0.172197	26.2339	0.170437	23.7213	0.173203	26.8259	0.172323	28.8601	0.1727	45.96	0.171569	75.9325
0.172197	26.2339	0.170437	23.7213	0.173203	26.8259	0.172323	28.8601	0.1727	45.96	0.171569	75.9325
0.172197	26.2339	0.172951	24.3888	0.173203	26.8259	0.172323	28.8601	0.1727	45.96	0.171569	75.9325
0.172197	26.2339	0.172951	24.3888	0.173203	26.8259	0.172323	28.8601	0.1727	45.96	0.171569	75.9325
0.172197	26.2339	0.172951	24.3888	0.173203	26.8259	0.172323	28.8601	0.1727	45.96	0.171569	75.9325
0.172197	26.2339	0.172951	24.3888	0.173203	26.8259	0.172323	28.8601	0.1727	45.96	0.171569	75.9325
0.172197	26.2339	0.172951	24.3888	0.173203	26.8259	0.172323	28.8601	0.1727	45.96	0.171569	75.9325
0.172197	26.2339	0.172951	24.3888	0.173203	26.8259	0.172323	28.8601	0.1727	45.96	0.171569	75.9325
0.172197	26.2339	0.172951	24.3888	0.173203	26.8259	0.172323	28.8601	0.1727	45.96	0.171569	75.9325
0.172197	26.2339	0.172951	24.3888	0.173203	26.8259	0.172323	28.8601	0.1727	45.96	0.171569	75.9325
0.172197	26.2339	0.172951	24.3888	0.173203	26.8259	0.172323	28.8601	0.1727	45.96	0.174082	77.2993
0.172197	26.2339	0.172951	24.3888	0.173203	26.8259	0.172323	28.8601	0.1727	45.96	0.174082	77.2993
0.172197	26.2339	0.175591	24.8974	0.173203	26.8259	0.172323	28.8601	0.1727	45.96	0.174082	77.2993
0.172197	26.2339	0.175591	24.8974	0.173203	26.8259	0.172323	28.8601	0.1727	45.96	0.174082	77.2993
0.172197	26.2339	0.175591	24.8974	0.173203	26.8259	0.172323	28.8601	0.1727	45.96	0.174082	77.2993
0.172197	26.2339	0.175591	24.8974	0.173203	26.8259	0.172323	28.8601	0.1727	45.96	0.174082	77.2993
0.172197	26.2339	0.175591	24.8974	0.173203	26.8259	0.172323	28.8601	0.1727	45.96	0.174082	77.2993
0.172197	26.2339	0.175591	24.8974	0.173203	26.8259	0.172323	28.8601	0.1727	45.96	0.174082	77.2993
0.172197	26.2339	0.175591	24.8974	0.173203	26.8259	0.172323	28.8601	0.1727	45.96	0.174082	77.2993
0.172197	26.2339	0.175591	24.8974	0.173203	26.8259	0.172323	28.8601	0.1727	45.96	0.174082	77.2993
0.172197	26.2339	0.175591	24.8974	0.173203	26.8259	0.172323	28.8601	0.1727	45.96	0.174082	77.2993
0.172197	26.2339	0.175591	24.8974	0.173203	26.8259	0.172323	28.8601	0.1727	45.96	0.174082	77.2993
0.172197	26.2339	0.175591	24.8974	0.173203	26.8259	0.172323	28.8601	0.1727	45.96	0.174082	77.2993
0.172197	26.2339	0.175591	24.8974	0.175842	27.3344	0.172323	28.8601	0.1727	45.96	0.174082	77.2993
0.172197	26.2339	0.175591	24.8974	0.175842	27.3344	0.172323	28.8601	0.1727	45.96	0.174082	77.2993
0.172197	26.2339	0.175591	24.8974	0.175842	27.3344	0.172323	28.8601	0.1727	45.96	0.174082	77.2993
0.172197	26.2339	0.175591	24.8974	0.175842	27.3344	0.172323	28.8601	0.1727	45.96	0.174082	77.2993
0.172197	26.2339	0.175591	24.8974	0.175842	27.3344	0.172323	28.8601	0.1727	45.96	0.174082	77.2993
0.172197	26.2339	0.175591	24.8974	0.175842	27.3344	0.172323	28.8601	0.1727	45.96	0.174082	77.2993
0.172197	26.2339	0.175591	24.8974	0.175842	27.3344	0.174837	29.4958	0.1727	45.96	0.174082	77.2993
0.172197	26.2339	0.175591	24.8974	0.175842	27.3344	0.174837	29.4958	0.1727	45.96	0.174082	77.2993
0.174837	26.7742	0.175591	24.8974	0.175842	27.3344	0.174837	29.4958	0.1727	45.96	0.176722	78.5706
0.174837	26.7742	0.175591	24.8974	0.175842	27.3344	0.174837	29.4958	0.1727	45.96	0.176722	78.5706
0.174837	26.7742	0.175591	24.8974	0.175842	27.3344	0.174837	29.4958	0.1727	45.96	0.176722	78.5706
0.174837	26.7742	0.175591	24.8974	0.175842	27.3344	0.174837	29.4958	0.1727	45.96	0.176722	78.5706
0.174837	26.7742	0.175591	24.8974	0.175842	27.3344	0.174837	29.4958	0.175339	46.85	0.176722	78.5706
0.17735	27.251	0.175591	24.8974	0.175842	27.3344	0.17735	30.0997	0.175339	46.85	0.176722	78.5706
0.17735	27.251	0.175591	24.8974	0.175842	27.3344	0.17735	30.0997	0.175339	46.85	0.176722	78.5706
0.17735	27.251	0.175591	24.8974	0.175842	27.3344	0.17735	30.0997	0.177979	47.6128	0.176722	78.5706
0.17735	27.251	0.175591	24.8974	0.175842	27.3344	0.17735	30.0997	0.177979	47.6128	0.176722	78.5706
0.17735	27.251	0.178105	25.3741	0.175842	27.3344	0.17735	30.0997	0.177979	47.6128	0.176722	78.5706
0.17735	27.251	0.178105	25.3741	0.175842	27.3344	0.17735	30.0997	0.177979	47.6128	0.176722	78.5706
0.17999	28.0138	0.178105	25.3741	0.175842	27.3344	0.17735	30.0997	0.177979	47.6128	0.176722	78.5706
0.17999	28.0138	0.178105	25.3741	0.175842	27.3344	0.17735	30.0997	0.177979	47.6128	0.176722	78.5706
0.17999	28.0138	0.178105	25.3741	0.175842	27.3344	0.179864	30.8625	0.177979	47.6128	0.176722	78.5706
0.17999	28.0138	0.178105	25.3741	0.175842	27.3344	0.179864	30.8625	0.177979	47.6128	0.176722	78.5706
0.17999	28.0138	0.178105	25.3741	0.175842	27.3344	0.179864	30.8625	0.177979	47.6128	0.176722	78.5706
0.17999	28.0138	0.178105	25.3741	0.175842	27.3344	0.179864	30.8625	0.177979	47.6128	0.176722	78.5706
0.17999	28.0138	0.178105	25.3741	0.175842	27.3344	0.179864	30.8625	0.177979	47.6128	0.179236	79.8102
0.17999	28.0138	0.178105	25.3741	0.175842	27.3344	0.179864	30.8625	0.177979	47.6128	0.179236	79.8102
0.17999	28.0138	0.178105	25.3741	0.175842	27.3344	0.179864	30.8625	0.177979	47.6128	0.179236	79.8102
0.17999	28.0138	0.178105	25.3741	0.175842	27.3344	0.179864	30.8625	0.177979	47.6128	0.179236	79.8102
0.17999	28.0138	0.178105	25.3741	0.175842	27.3344	0.179864	30.8625	0.180493	48.5345	0.179236	79.8102
0.17999	28.0138	0.178105	25.3741	0.175842	27.3344	0.179864	30.8625	0.180493	48.5345	0.179236	79.8102
0.17999	28.0138	0.178105	25.3741	0.175842	27.3344	0.179864	30.8625	0.180493	48.5345	0.179236	79.8102
0.17999	28.0138	0.178105	25.3741	0.175842	27.3344	0.179864	30.8625	0.180493	48.5345	0.179236	79.8102
0.17999	28.0138	0.178105	25.3741	0.175842	27.3344	0.179864	30.8625	0.180493	48.5345	0.179236	79.8102
0.17999	28.0138	0.178105	25.3741	0.178482	28.1608	0.179864	30.8625	0.180493	48.5345	0.179236	79.8102
0.17999	28.0138	0.178105	25.3741	0.178482	28.1608	0.179864	30.8625	0.180493	48.5345	0.179236	79.8102
0.17999	28.0138	0.178105	25.3741	0.180995	28.7329	0.179864	30.8625	0.180493	48.5345	0.179236	79.8102
0.17999	28.0138	0.178105	25.3741	0.180995	28.7329	0.179864	30.8625	0.180493	48.5345	0.179236	79.8102
0.17999	28.0138	0.178105	25.3741	0.180995	28.7329	0.179864	30.8625	0.180493	48.5345	0.179236	79.8102
0.17999	28.0138	0.178105	25.3741	0.180995	28.7329	0.179864	30.8625	0.180493	48.5345	0.179236	79.8102
0.17999	28.0138	0.178105	25.3741	0.180995	28.7329	0.179864	30.8625	0.180493	48.5345	0.179236	79.8102
0.17999	28.0138	0.178105	25.3741	0.180995	28.7329	0.179864	30.8625	0.180493	48.5345	0.179236	79.8102
0.17999	28.0138	0.178105	25.3741	0.180995	28.7329	0.179864	30.8625	0.180493	48.5345	0.179236	79.8102
0.17999	28.0138	0.178105	25.3741	0.180995	28.7329	0.179864	30.8625	0.180493	48.5345	0.179236	79.8102
0.17999	28.0138	0.178105	25.3741	0.180995	28.7329	0.179864	30.8625	0.180493	48.5345	0.179236	79.8102
0.17999	28.0138	0.178105	25.3741	0.180995	28.7329	0.179864	30.8625	0.180493	48.5345	0.179236	79.8102
0.17999	28.0138	0.178105	25.3741	0.180995	28.7329	0.179864	30.8625	0.180493	48.5345	0.179236	79.8102
0.17999	28.0138	0.178105	25.3741	0.180995	28.7329	0.179864	30.8625	0.180493	48.5345	0.179236	79.8102
0.17999	28.0138	0.178105	25.3741	0.180995	28.7329	0.179864	30.8625	0.180493	48.5345	0.179236	79.8102
0.17999	28.0138	0.178105	25.3741	0.180995	28.7329	0.179864	30.8625	0.180493	48.5345	0.179236	79.8102
0.17999	28.0138	0.178105	25.3741	0.180995	28.7329	0.179864	30.8625	0.180493	48.5345	0.179236	79.8102
0.17999	28.0138	0.178105	25.3741	0.180995	28.7329	0.179864	30.8625	0.180493	48.5345	0.179236	79.8102
0.17999	28.0138	0.178105	25.3741	0.180995	28.7329	0.179864	30.8625	0.180493	48.5345	0.179236	79.8102
0.17999	28.0138	0.178105	25.3741	0.180995	28.7329	0.179864	30.8625	0.180493	48.5345	0.179236	79.8102
0.17999	28.0138	0.178105	25.3741	0.180995	28.7329	0.179864	30.8625	0.180493	48.5345	0.179236	79.8102
0.17999	28.0138	0.178105	25.3741	0.180995	28.7329	0.179864	30.8625	0.180493	48.5345	0.179236	79.8102
0.17999	28.0138	0.178105	25.3741	0.180995	28.7329	0.179864	30.8625	0.180493	48.5345	0.179236	79.8102
0.17999	28.0138	0.180744	26.1051	0.180995	28.7329	0.179864	30.8625	0.180493	48.5345	0.179236	79.8102
0.17999	28.0138	0.180744	26.1051	0.180995	28.7329	0.179864	30.8625	0.180493	48.5345	0.179236	79.8102
0.17999	28.0138	0.180744	26.1051	0.180995	28.7329	0.179864	30.8625	0.180493	48.5345	0.179236	79.8102
0.17999	28.0138	0.180744	26.1051	0.180995	28.7329	0.179864	30.8625	0.180493	48.5345	0.179236	79.8102
0.17999	28.0138	0.180744	26.1051	0.180995	28.7329	0.179864	30.8625	0.180493	48.5345	0.179236	79.8102
0.17999	28.0138	0.180744	26.1051	0.180995	28.7329	0.179864	30.8625	0.180493	48.5345	0.179236	79.8102
0.17999	28.0138	0.180744	26.1051	0.180995	28.7329	0.179864	30.8625	0.180493	48.5345	0.179236	79.8102
0.17999	28.0138	0.180744	26.1051	0.180995	28.7329	0.179864	30.8625	0.180493	48.5345	0.181875	81.2087
0.17999	28.0138	0.180744	26.1051	0.180995	28.7329	0.179864	30.8625	0.180493	48.5345	0.181875	81.2087
0.17999	28.0138	0.183258	26.5819	0.180995	28.7329	0.179864	30.8625	0.180493	48.5345	0.181875	81.2087
0.17999	28.0138	0.183258	26.5819	0.180995	28.7329	0.179864	30.8625	0.180493	48.5345	0.181875	81.2087
0.17999	28.0138	0.183258	26.5819	0.180995	28.7329	0.179864	30.8625	0.180493	48.5345	0.181875	81.2087
0.17999	28.0138	0.183258	26.5819	0.180995	28.7329	0.179864	30.8625	0.180493	48.5345	0.181875	81.2087
0.17999	28.0138	0.183258	26.5819	0.180995	28.7329	0.179864	30.8625	0.180493	48.5345	0.181875	81.2087
0.17999	28.0138	0.183258	26.5819	0.180995	28.7329	0.179864	30.8625	0.180493	48.5345	0.181875	81.2087
0.17999	28.0138	0.183258	26.5819	0.180995	28.7329	0.179864	30.8625	0.180493	48.5345	0.181875	81.2087
0.17999	28.0138	0.183258	26.5819	0.180995	28.7329	0.179864	30.8625	0.180493	48.5345	0.181875	81.2087
0.17999	28.0138	0.183258	26.5819	0.180995	28.7329	0.179864	30.8625	0.180493	48.5345	0.181875	81.2087
0.17999	28.0138	0.183258	26.5819	0.180995	28.7329	0.179864	30.8625	0.180493	48.5345	0.181875	81.2087
0.17999	28.0138	0.183258	26.5819	0.180995	28.7329	0.179864	30.8625	0.180493	48.5345	0.181875	81.2087
0.17999	28.0138	0.183258	26.5819	0.180995	28.7329	0.179864	30.8625	0.180493	48.5345	0.181875	81.2087
0.17999	28.0138	0.183258	26.5819	0.183509	29.3051	0.179864	30.8625	0.180493	48.5345	0.181875	81.2087
0.17999	28.0138	0.183258	26.5819	0.183509	29.3051	0.179864	30.8625	0.180493	48.5345	0.181875	81.2087
0.17999	28.0138	0.183258	26.5819	0.183509	29.3051	0.179864	30.8625	0.180493	48.5345	0.181875	81.2087
0.17999	28.0138	0.183258	26.5819	0.183509	29.3051	0.179864	30.8625	0.180493	48.5345	0.181875	81.2087
0.17999	28.0138	0.183258	26.5819	0.183509	29.3051	0.179864	30.8625	0.180493	48.5345	0.181875	81.2087
0.17999	28.0138	0.183258	26.5819	0.183509	29.3051	0.182504	31.4664	0.180493	48.5345	0.181875	81.2087
0.17999	28.0138	0.183258	26.5819	0.183509	29.3051	0.182504	31.4664	0.180493	48.5345	0.181875	81.2087
0.182504	28.5541	0.183258	26.5819	0.183509	29.3051	0.182504	31.4664	0.180493	48.5345	0.184389	82.5437
0.182504	28.5541	0.183258	26.5819	0.183509	29.3051	0.182504	31.4664	0.180493	48.5345	0.184389	82.5437
0.182504	28.5541	0.183258	26.5819	0.183509	29.3051	0.182504	31.4664	0.180493	48.5345	0.184389	82.5437
0.182504	28.5541	0.183258	26.5819	0.183509	29.3051	0.182504	31.4664	0.180493	48.5345	0.184389	82.5437
0.182504	28.5541	0.183258	26.5819	0.183509	29.3051	0.182504	31.4664	0.180493	48.5345	0.184389	82.5437
0.182504	28.5541	0.183258	26.5819	0.183509	29.3051	0.182504	31.4664	0.180493	48.5345	0.184389	82.5437
0.185143	29.0627	0.183258	26.5819	0.183509	29.3051	0.185143	32.0703	0.183132	49.4245	0.184389	82.5437
0.185143	29.0627	0.183258	26.5819	0.183509	29.3051	0.185143	32.0703	0.183132	49.4245	0.184389	82.5437
0.185143	29.0627	0.183258	26.5819	0.183509	29.3051	0.185143	32.0703	0.185646	50.2508	0.184389	82.5437
0.185143	29.0627	0.183258	26.5819	0.183509	29.3051	0.185143	32.0703	0.185646	50.2508	0.184389	82.5437
0.185143	29.0627	0.185897	27.0905	0.183509	29.3051	0.185143	32.0703	0.185646	50.2508	0.184389	82.5437
0.187657	29.8255	0.185897	27.0905	0.183509	29.3051	0.185143	32.0703	0.185646	50.2508	0.184389	82.5437
0.187657	29.8255	0.185897	27.0905	0.183509	29.3051	0.185143	32.0703	0.185646	50.2508	0.184389	82.5437
0.187657	29.8255	0.185897	27.0905	0.183509	29.3051	0.187783	32.8649	0.185646	50.2508	0.184389	82.5437
0.187657	29.8255	0.185897	27.0905	0.183509	29.3051	0.187783	32.8649	0.185646	50.2508	0.184389	82.5437
0.187657	29.8255	0.185897	27.0905	0.183509	29.3051	0.187783	32.8649	0.185646	50.2508	0.184389	82.5437
0.187657	29.8255	0.185897	27.0905	0.183509	29.3051	0.187783	32.8649	0.185646	50.2508	0.184389	82.5437
0.187657	29.8255	0.185897	27.0905	0.183509	29.3051	0.187783	32.8649	0.185646	50.2508	0.187029	83.8468
0.187657	29.8255	0.185897	27.0905	0.183509	29.3051	0.187783	32.8649	0.185646	50.2508	0.187029	83.8468
0.187657	29.8255	0.185897	27.0905	0.183509	29.3051	0.187783	32.8649	0.185646	50.2508	0.187029	83.8468
0.187657	29.8255	0.185897	27.0905	0.183509	29.3051	0.187783	32.8649	0.185646	50.2508	0.187029	83.8468
0.187657	29.8255	0.185897	27.0905	0.183509	29.3051	0.187783	32.8649	0.188286	51.2362	0.187029	83.8468
0.187657	29.8255	0.185897	27.0905	0.183509	29.3051	0.187783	32.8649	0.188286	51.2362	0.187029	83.8468
0.187657	29.8255	0.185897	27.0905	0.183509	29.3051	0.187783	32.8649	0.188286	51.2362	0.187029	83.8468
0.187657	29.8255	0.185897	27.0905	0.183509	29.3051	0.187783	32.8649	0.188286	51.2362	0.187029	83.8468
0.187657	29.8255	0.185897	27.0905	0.183509	29.3051	0.187783	32.8649	0.188286	51.2362	0.187029	83.8468
0.187657	29.8255	0.185897	27.0905	0.183509	29.3051	0.187783	32.8649	0.188286	51.2362	0.187029	83.8468
0.187657	29.8255	0.185897	27.0905	0.183509	29.3051	0.187783	32.8649	0.188286	51.2362	0.187029	83.8468
0.187657	29.8255	0.185897	27.0905	0.188788	30.7036	0.187783	32.8649	0.188286	51.2362	0.187029	83.8468
0.187657	29.8255	0.185897	27.0905	0.188788	30.7036	0.187783	32.8649	0.188286	51.2362	0.187029	83.8468
0.187657	29.8255	0.185897	27.0905	0.188788	30.7036	0.187783	32.8649	0.188286	51.2362	0.187029	83.8468
0.187657	29.8255	0.185897	27.0905	0.188788	30.7036	0.187783	32.8649	0.188286	51.2362	0.187029	83.8468
0.187657	29.8255	0.185897	27.0905	0.188788	30.7036	0.187783	32.8649	0.188286	51.2362	0.187029	83.8468
0.187657	29.8255	0.185897	27.0905	0.188788	30.7036	0.187783	32.8649	0.188286	51.2362	0.187029	83.8468
0.187657	29.8255	0.185897	27.0905	0.188788	30.7036	0.187783	32.8649	0.188286	51.2362	0.187029	83.8468
0.187657	29.8255	0.185897	27.0905	0.188788	30.7036	0.187783	32.8649	0.188286	51.2362	0.187029	83.8468
0.187657	29.8255	0.185897	27.0905	0.188788	30.7036	0.187783	32.8649	0.188286	51.2362	0.187029	83.8468
0.187657	29.8255	0.185897	27.0905	0.188788	30.7036	0.187783	32.8649	0.188286	51.2362	0.187029	83.8468
0.187657	29.8255	0.185897	27.0905	0.188788	30.7036	0.187783	32.8649	0.188286	51.2362	0.187029	83.8468
0.187657	29.8255	0.185897	27.0905	0.188788	30.7036	0.187783	32.8649	0.188286	51.2362	0.187029	83.8468
0.187657	29.8255	0.185897	27.0905	0.188788	30.7036	0.187783	32.8649	0.188286	51.2362	0.187029	83.8468
0.187657	29.8255	0.185897	27.0905	0.188788	30.7036	0.187783	32.8649	0.188286	51.2362	0.187029	83.8468
0.187657	29.8255	0.185897	27.0905	0.188788	30.7036	0.187783	32.8649	0.188286	51.2362	0.187029	83.8468
0.187657	29.8255	0.185897	27.0905	0.188788	30.7036	0.187783	32.8649	0.188286	51.2362	0.187029	83.8468
0.187657	29.8255	0.185897	27.0905	0.188788	30.7036	0.187783	32.8649	0.188286	51.2362	0.187029	83.8468
0.187657	29.8255	0.185897	27.0905	0.188788	30.7036	0.187783	32.8649	0.188286	51.2362	0.187029	83.8468
0.187657	29.8255	0.185897	27.0905	0.188788	30.7036	0.187783	32.8649	0.188286	51.2362	0.187029	83.8468
0.187657	29.8255	0.185897	27.0905	0.188788	30.7036	0.187783	32.8649	0.188286	51.2362	0.187029	83.8468
0.187657	29.8255	0.185897	27.0905	0.188788	30.7036	0.187783	32.8649	0.188286	51.2362	0.187029	83.8468
0.187657	29.8255	0.188411	27.8851	0.188788	30.7036	0.187783	32.8649	0.188286	51.2362	0.187029	83.8468
0.187657	29.8255	0.188411	27.8851	0.188788	30.7036	0.187783	32.8649	0.188286	51.2362	0.187029	83.8468
0.187657	29.8255	0.188411	27.8851	0.188788	30.7036	0.187783	32.8649	0.188286	51.2362	0.187029	83.8468
0.187657	29.8255	0.188411	27.8851	0.188788	30.7036	0.187783	32.8649	0.188286	51.2362	0.187029	83.8468
0.187657	29.8255	0.188411	27.8851	0.188788	30.7036	0.187783	32.8649	0.188286	51.2362	0.187029	83.8468
0.187657	29.8255	0.188411	27.8851	0.188788	30.7036	0.187783	32.8649	0.188286	51.2362	0.187029	83.8468
0.187657	29.8255	0.188411	27.8851	0.188788	30.7036	0.187783	32.8649	0.188286	51.2362	0.187029	83.8468
0.187657	29.8255	0.188411	27.8851	0.188788	30.7036	0.187783	32.8649	0.188286	51.2362	0.187029	83.8468
0.187657	29.8255	0.188411	27.8851	0.188788	30.7036	0.187783	32.8649	0.188286	51.2362	0.189542	85.2771
0.187657	29.8255	0.188411	27.8851	0.188788	30.7036	0.187783	32.8649	0.188286	51.2362	0.189542	85.2771
0.187657	29.8255	0.191051	28.4254	0.188788	30.7036	0.187783	32.8649	0.188286	51.2362	0.189542	85.2771
0.187657	29.8255	0.191051	28.4254	0.188788	30.7036	0.187783	32.8649	0.188286	51.2362	0.189542	85.2771
0.187657	29.8255	0.191051	28.4254	0.188788	30.7036	0.187783	32.8649	0.188286	51.2362	0.189542	85.2771
0.187657	29.8255	0.191051	28.4254	0.188788	30.7036	0.187783	32.8649	0.188286	51.2362	0.189542	85.2771
0.187657	29.8255	0.191051	28.4254	0.188788	30.7036	0.187783	32.8649	0.188286	51.2362	0.189542	85.2771
0.187657	29.8255	0.191051	28.4254	0.188788	30.7036	0.187783	32.8649	0.188286	51.2362	0.189542	85.2771
0.187657	29.8255	0.191051	28.4254	0.188788	30.7036	0.187783	32.8649	0.188286	51.2362	0.189542	85.2771
0.187657	29.8255	0.191051	28.4254	0.188788	30.7036	0.187783	32.8649	0.188286	51.2362	0.189542	85.2771
0.187657	29.8255	0.191051	28.4254	0.188788	30.7036	0.187783	32.8649	0.188286	51.2362	0.189542	85.2771
0.187657	29.8255	0.191051	28.4254	0.188788	30.7036	0.187783	32.8649	0.188286	51.2362	0.189542	85.2771
0.187657	29.8255	0.191051	28.4254	0.188788	30.7036	0.187783	32.8649	0.188286	51.2362	0.189542	85.2771
0.187657	29.8255	0.191051	28.4254	0.191428	31.2439	0.187783	32.8649	0.188286	51.2362	0.189542	85.2771
0.187657	29.8255	0.191051	28.4254	0.191428	31.2439	0.187783	32.8649	0.188286	51.2362	0.189542	85.2771
0.187657	29.8255	0.191051	28.4254	0.191428	31.2439	0.187783	32.8649	0.188286	51.2362	0.189542	85.2771
0.187657	29.8255	0.191051	28.4254	0.191428	31.2439	0.187783	32.8649	0.188286	51.2362	0.189542	85.2771
0.187657	29.8255	0.191051	28.4254	0.191428	31.2439	0.187783	32.8649	0.188286	51.2362	0.189542	85.2771
0.187657	29.8255	0.191051	28.4254	0.191428	31.2439	0.187783	32.8649	0.188286	51.2362	0.189542	85.2771
0.187657	29.8255	0.191051	28.4254	0.191428	31.2439	0.187783	32.8649	0.188286	51.2362	0.189542	85.2771
0.190297	30.3976	0.191051	28.4254	0.191428	31.2439	0.190422	33.5323	0.188286	51.2362	0.192182	86.612
0.190297	30.3976	0.191051	28.4254	0.191428	31.2439	0.190422	33.5323	0.188286	51.2362	0.192182	86.612
0.190297	30.3976	0.191051	28.4254	0.191428	31.2439	0.190422	33.5323	0.188286	51.2362	0.192182	86.612
0.190297	30.3976	0.191051	28.4254	0.191428	31.2439	0.190422	33.5323	0.188286	51.2362	0.192182	86.612
0.190297	30.3976	0.191051	28.4254	0.191428	31.2439	0.190422	33.5323	0.188286	51.2362	0.192182	86.612
0.190297	30.3976	0.191051	28.4254	0.191428	31.2439	0.190422	33.5323	0.188286	51.2362	0.192182	86.612
0.190297	30.3976	0.191051	28.4254	0.191428	31.2439	0.190422	33.5323	0.188286	51.2362	0.192182	86.612
0.190297	30.3976	0.191051	28.4254	0.191428	31.2439	0.190422	33.5323	0.188286	51.2362	0.192182	86.612
0.192936	30.9062	0.191051	28.4254	0.191428	31.2439	0.193062	34.1998	0.193565	52.9843	0.192182	86.612
0.192936	30.9062	0.191051	28.4254	0.191428	31.2439	0.193062	34.1998	0.193565	52.9843	0.192182	86.612
0.192936	30.9062	0.191051	28.4254	0.191428	31.2439	0.193062	34.1998	0.193565	52.9843	0.192182	86.612
0.192936	30.9062	0.191051	28.4254	0.191428	31.2439	0.193062	34.1998	0.193565	52.9843	0.192182	86.612
0.195576	31.7326	0.19369	28.934	0.191428	31.2439	0.193062	34.1998	0.193565	52.9843	0.192182	86.612
0.195576	31.7326	0.19369	28.934	0.191428	31.2439	0.193062	34.1998	0.193565	52.9843	0.192182	86.612
0.195576	31.7326	0.19369	28.934	0.191428	31.2439	0.193062	34.1998	0.193565	52.9843	0.192182	86.612
0.195576	31.7326	0.19369	28.934	0.191428	31.2439	0.195701	34.9944	0.193565	52.9843	0.192182	86.612
0.195576	31.7326	0.19369	28.934	0.191428	31.2439	0.195701	34.9944	0.193565	52.9843	0.192182	86.612
0.195576	31.7326	0.19369	28.934	0.191428	31.2439	0.195701	34.9944	0.193565	52.9843	0.192182	86.612
0.195576	31.7326	0.19369	28.934	0.191428	31.2439	0.195701	34.9944	0.193565	52.9843	0.192182	86.612
0.195576	31.7326	0.19369	28.934	0.191428	31.2439	0.195701	34.9944	0.193565	52.9843	0.194822	87.9152
0.195576	31.7326	0.19369	28.934	0.191428	31.2439	0.195701	34.9944	0.193565	52.9843	0.194822	87.9152
0.195576	31.7326	0.19369	28.934	0.191428	31.2439	0.195701	34.9944	0.193565	52.9843	0.194822	87.9152
0.195576	31.7326	0.19369	28.934	0.191428	31.2439	0.195701	34.9944	0.193565	52.9843	0.194822	87.9152
0.195576	31.7326	0.19369	28.934	0.191428	31.2439	0.195701	34.9944	0.196204	53.9696	0.194822	87.9152
0.195576	31.7326	0.19369	28.934	0.191428	31.2439	0.195701	34.9944	0.196204	53.9696	0.194822	87.9152
0.195576	31.7326	0.19369	28.934	0.191428	31.2439	0.195701	34.9944	0.196204	53.9696	0.194822	87.9152
0.195576	31.7326	0.19369	28.934	0.191428	31.2439	0.195701	34.9944	0.196204	53.9696	0.194822	87.9152
0.195576	31.7326	0.19369	28.934	0.191428	31.2439	0.195701	34.9944	0.196204	53.9696	0.194822	87.9152
0.195576	31.7326	0.19369	28.934	0.191428	31.2439	0.195701	34.9944	0.196204	53.9696	0.194822	87.9152
0.195576	31.7326	0.19369	28.934	0.193942	32.1021	0.195701	34.9944	0.196204	53.9696	0.194822	87.9152
0.195576	31.7326	0.19369	28.934	0.193942	32.1021	0.195701	34.9944	0.196204	53.9696	0.194822	87.9152
0.195576	31.7326	0.19369	28.934	0.196581	32.6742	0.195701	34.9944	0.196204	53.9696	0.194822	87.9152
0.195576	31.7326	0.19369	28.934	0.196581	32.6742	0.195701	34.9944	0.196204	53.9696	0.194822	87.9152
0.195576	31.7326	0.19369	28.934	0.196581	32.6742	0.195701	34.9944	0.196204	53.9696	0.194822	87.9152
0.195576	31.7326	0.19369	28.934	0.196581	32.6742	0.195701	34.9944	0.196204	53.9696	0.194822	87.9152
0.195576	31.7326	0.19369	28.934	0.196581	32.6742	0.195701	34.9944	0.196204	53.9696	0.194822	87.9152
0.195576	31.7326	0.19369	28.934	0.196581	32.6742	0.195701	34.9944	0.196204	53.9696	0.194822	87.9152
0.195576	31.7326	0.19369	28.934	0.196581	32.6742	0.195701	34.9944	0.196204	53.9696	0.194822	87.9152
0.195576	31.7326	0.19369	28.934	0.196581	32.6742	0.195701	34.9944	0.196204	53.9696	0.194822	87.9152
0.195576	31.7326	0.19369	28.934	0.196581	32.6742	0.195701	34.9944	0.196204	53.9696	0.194822	87.9152
0.195576	31.7326	0.19369	28.934	0.196581	32.6742	0.195701	34.9944	0.196204	53.9696	0.194822	87.9152
0.195576	31.7326	0.19369	28.934	0.196581	32.6742	0.195701	34.9944	0.196204	53.9696	0.194822	87.9152
0.195576	31.7326	0.19369	28.934	0.196581	32.6742	0.195701	34.9944	0.196204	53.9696	0.194822	87.9152
0.195576	31.7326	0.19369	28.934	0.196581	32.6742	0.195701	34.9944	0.196204	53.9696	0.194822	87.9152
0.195576	31.7326	0.19369	28.934	0.196581	32.6742	0.195701	34.9944	0.196204	53.9696	0.194822	87.9152
0.195576	31.7326	0.19369	28.934	0.196581	32.6742	0.195701	34.9944	0.196204	53.9696	0.194822	87.9152
0.195576	31.7326	0.19369	28.934	0.196581	32.6742	0.195701	34.9944	0.196204	53.9696	0.194822	87.9152
0.195576	31.7326	0.19369	28.934	0.196581	32.6742	0.195701	34.9944	0.196204	53.9696	0.194822	87.9152
0.195576	31.7326	0.19369	28.934	0.196581	32.6742	0.195701	34.9944	0.196204	53.9696	0.194822	87.9152
0.195576	31.7326	0.19633	29.7603	0.196581	32.6742	0.195701	34.9944	0.196204	53.9696	0.194822	87.9152
0.195576	31.7326	0.19633	29.7603	0.196581	32.6742	0.195701	34.9944	0.196204	53.9696	0.194822	87.9152
0.195576	31.7326	0.19633	29.7603	0.196581	32.6742	0.195701	34.9944	0.196204	53.9696	0.194822	87.9152
0.195576	31.7326	0.19633	29.7603	0.196581	32.6742	0.195701	34.9944	0.196204	53.9696	0.194822	87.9152
0.195576	31.7326	0.19633	29.7603	0.196581	32.6742	0.195701	34.9944	0.196204	53.9696	0.194822	87.9152
0.195576	31.7326	0.19633	29.7603	0.196581	32.6742	0.195701	34.9944	0.196204	53.9696	0.194822	87.9152
0.195576	31.7326	0.19633	29.7603	0.196581	32.6742	0.195701	34.9944	0.196204	53.9696	0.197335	89.3773
0.195576	31.7326	0.19633	29.7603	0.196581	32.6742	0.195701	34.9944	0.196204	53.9696	0.197335	89.3773
0.195576	31.7326	0.19633	29.7603	0.196581	32.6742	0.195701	34.9944	0.196204	53.9696	0.197335	89.3773
0.195576	31.7326	0.19633	29.7603	0.196581	32.6742	0.195701	34.9944	0.196204	53.9696	0.197335	89.3773
0.195576	31.7326	0.19633	29.7603	0.196581	32.6742	0.195701	34.9944	0.196204	53.9696	0.197335	89.3773
0.195576	31.7326	0.19633	29.7603	0.196581	32.6742	0.195701	34.9944	0.196204	53.9696	0.197335	89.3773
0.195576	31.7326	0.198969	30.2689	0.196581	32.6742	0.195701	34.9944	0.196204	53.9696	0.197335	89.3773
0.195576	31.7326	0.198969	30.2689	0.196581	32.6742	0.195701	34.9944	0.196204	53.9696	0.197335	89.3773
0.195576	31.7326	0.198969	30.2689	0.196581	32.6742	0.195701	34.9944	0.196204	53.9696	0.197335	89.3773
0.195576	31.7326	0.198969	30.2689	0.196581	32.6742	0.195701	34.9944	0.196204	53.9696	0.197335	89.3773
0.195576	31.7326	0.198969	30.2689	0.196581	32.6742	0.195701	34.9944	0.196204	53.9696	0.197335	89.3773
0.195576	31.7326	0.198969	30.2689	0.196581	32.6742	0.195701	34.9944	0.196204	53.9696	0.197335	89.3773
0.195576	31.7326	0.198969	30.2689	0.196581	32.6742	0.195701	34.9944	0.196204	53.9696	0.197335	89.3773
0.195576	31.7326	0.198969	30.2689	0.196581	32.6742	0.195701	34.9944	0.196204	53.9696	0.197335	89.3773
0.195576	31.7326	0.198969	30.2689	0.196581	32.6742	0.195701	34.9944	0.196204	53.9696	0.197335	89.3773
0.195576	31.7326	0.198969	30.2689	0.196581	32.6742	0.195701	34.9944	0.196204	53.9696	0.197335	89.3773
0.195576	31.7326	0.198969	30.2689	0.196581	32.6742	0.195701	34.9944	0.196204	53.9696	0.197335	89.3773
0.195576	31.7326	0.198969	30.2689	0.199221	33.2781	0.195701	34.9944	0.196204	53.9696	0.197335	89.3773
0.195576	31.7326	0.198969	30.2689	0.199221	33.2781	0.195701	34.9944	0.196204	53.9696	0.197335	89.3773
0.195576	31.7326	0.198969	30.2689	0.199221	33.2781	0.195701	34.9944	0.196204	53.9696	0.197335	89.3773
0.195576	31.7326	0.198969	30.2689	0.199221	33.2781	0.195701	34.9944	0.196204	53.9696	0.197335	89.3773
0.195576	31.7326	0.198969	30.2689	0.199221	33.2781	0.195701	34.9944	0.196204	53.9696	0.197335	89.3773
0.195576	31.7326	0.198969	30.2689	0.199221	33.2781	0.195701	34.9944	0.196204	53.9696	0.197335	89.3773
0.195576	31.7326	0.198969	30.2689	0.199221	33.2781	0.198215	35.6937	0.196204	53.9696	0.197335	89.3773
0.195576	31.7326	0.198969	30.2689	0.199221	33.2781	0.198215	35.6937	0.196204	53.9696	0.197335	89.3773
0.198215	32.2729	0.198969	30.2689	0.199221	33.2781	0.198215	35.6937	0.196204	53.9696	0.199975	90.7758
0.198215	32.2729	0.198969	30.2689	0.199221	33.2781	0.198215	35.6937	0.196204	53.9696	0.199975	90.7758
0.198215	32.2729	0.198969	30.2689	0.199221	33.2781	0.198215	35.6937	0.196204	53.9696	0.199975	90.7758
0.198215	32.2729	0.198969	30.2689	0.199221	33.2781	0.198215	35.6937	0.196204	53.9696	0.199975	90.7758
0.198215	32.2729	0.198969	30.2689	0.199221	33.2781	0.198215	35.6937	0.196204	53.9696	0.199975	90.7758
0.198215	32.2729	0.198969	30.2689	0.199221	33.2781	0.198215	35.6937	0.198718	54.9549	0.199975	90.7758
0.198215	32.2729	0.198969	30.2689	0.199221	33.2781	0.198215	35.6937	0.198718	54.9549	0.199975	90.7758
0.200855	32.8132	0.198969	30.2689	0.199221	33.2781	0.200855	36.3612	0.201357	55.8131	0.199975	90.7758
[truncated: 4,009 more rows]

## Sheet: Figure S5
0 psi		5 psi		10 psi		15 psi		20 psi		25 psi
Strain	Stress	Strain	Stress	Strain	Stress	Strain	Stress	Strain	Stress	Strain	Stress
0	0.987247	0	0.60509	0	3.97477	0.000127033	8.01142	0.000126839	16.8151	0.000253678	28.3851
0	0.987247	0	0.60509	0	3.97477	0.000127033	8.01142	0.000126839	16.8151	0.000253678	28.3851
0.000381098	0.987247	0.000381098	0.668776	0.000381098	3.91127	0.000381098	7.97965	0.000381098	16.4973	0.000507937	27.9719
0.000381098	0.987247	0.000381098	0.668776	0.000381098	3.91127	0.000381098	7.97965	0.000381098	16.4973	0.000507937	27.9719
0.000381098	0.987247	0.000381098	0.668776	0.000381098	3.91127	0.000381098	7.97965	0.000381098	16.4973	0.000507937	27.9719
0.000381098	0.987247	0.000381098	0.668776	0.000381098	3.91127	0.000381098	7.97965	0.000381098	16.4973	0.000507937	27.9719
0.000762196	1.01908	0.000762196	0.573236	0.000762196	3.94317	0.000762196	8.01151	0.000762196	16.4973	0.000762196	27.9401
0.000762196	1.01908	0.000762196	0.573236	0.000762196	3.94317	0.000762196	8.01151	0.000762196	16.4973	0.000762196	27.9401
0.000762196	1.01908	0.000762196	0.573236	0.000762196	3.94317	0.000762196	8.01151	0.000762196	16.4973	0.000762196	27.9401
0.000762196	1.01908	0.000762196	0.573236	0.000762196	3.94317	0.000762196	8.01151	0.000762196	16.4973	0.000762196	27.9401
0.00114329	1.05093	0.00114329	0.605069	0.00114329	3.72057	0.00114329	8.07507	0.00114329	16.4973	0.00114329	32.5509
0.00114329	1.05093	0.00114329	0.605069	0.00114329	3.72057	0.00114329	8.07507	0.00114329	16.4973	0.00114329	32.5509
0.00114329	1.05093	0.00114329	0.605069	0.00114329	3.72057	0.00114329	8.07507	0.00114329	16.4973	0.00114329	32.5509
0.00114329	1.05093	0.00114329	0.605069	0.00114329	3.72057	0.00114329	8.07507	0.00114329	16.4973	0.00114329	32.5509
0.00152439	1.05093	0.00152439	0.636922	0.00152439	3.65699	0.00152439	8.10692	0.00152439	16.4973	0.00152439	54.1324
0.00152439	1.05093	0.00152439	0.636922	0.00152439	3.65699	0.00152439	8.10692	0.00152439	16.4973	0.00152439	54.1324
0.00152439	1.05093	0.00152439	0.636922	0.00152439	3.65699	0.00152439	8.10692	0.00152439	16.4973	0.00152439	54.1324
0.00152439	1.05093	0.00152439	0.636922	0.00152439	3.65699	0.00152439	8.10692	0.00152439	16.4973	0.00152439	54.1324
0.00190549	1.08279	0.00190549	0.668776	0.00190549	3.5615	0.00190549	8.13869	0.00190549	16.5609	0.00190549	57.9465
0.00190549	1.08279	0.00190549	0.668776	0.00190549	3.5615	0.00190549	8.13869	0.00190549	16.5609	0.00190549	57.9465
0.00190549	1.08279	0.00190549	0.668776	0.00190549	3.5615	0.00190549	8.13869	0.00190549	16.5609	0.00190549	57.9465
0.00228659	1.11462	0.00228659	0.828001	0.00228659	3.81626	0.00228659	8.17054	0.00228659	21.7118	0.00228659	58.328
0.00228659	1.11462	0.00228659	0.828001	0.00228659	3.81626	0.00228659	8.17054	0.00228659	21.7118	0.00228659	58.328
0.00228659	1.11462	0.00228659	0.828001	0.00228659	3.81626	0.00228659	8.17054	0.00228659	21.7118	0.00228659	58.328
0.00228659	1.11462	0.00228659	0.828001	0.00228659	3.81626	0.00228659	8.17054	0.00228659	21.7118	0.00228659	58.328
0.00266769	1.08279	0.00266769	0.923561	0.00266769	6.36059	0.00266769	8.20233	0.00266769	34.3619	0.00266769	58.2962
0.00266769	1.08279	0.00266769	0.923561	0.00266769	6.36059	0.00266769	8.20233	0.00266769	34.3619	0.00266769	58.2962
0.00266769	1.08279	0.00266769	0.923561	0.00266769	6.36059	0.00266769	8.20233	0.00266769	34.3619	0.00266769	58.2962
0.00266769	1.08279	0.00266769	0.923561	0.00266769	6.36059	0.00266769	8.20233	0.00266769	34.3619	0.00266769	58.2962
0.00304879	1.14647	0.00304879	0.955394	0.00304879	6.71032	0.00304879	8.77548	0.00304879	36.3326	0.00304879	58.328
0.00304879	1.14647	0.00304879	0.955394	0.00304879	6.71032	0.00304879	8.77548	0.00304879	36.3326	0.00304879	58.328
0.00304879	1.14647	0.00304879	0.955394	0.00304879	6.71032	0.00304879	8.77548	0.00304879	36.3326	0.00304879	58.328
0.00304879	1.14647	0.00304879	0.955394	0.00304879	6.71032	0.00304879	8.77548	0.00304879	36.3326	0.00304879	58.328
0.00342988	1.17833	0.00342988	0.987247	0.00342988	8.17425	0.00342988	13.0037	0.00342988	36.6504	0.00342988	58.4235
0.00342988	1.17833	0.00342988	0.987247	0.00342988	8.17425	0.00342988	13.0037	0.00342988	36.6504	0.00342988	58.4235
0.00342988	1.17833	0.00342988	0.987247	0.00342988	8.17425	0.00342988	13.0037	0.00342988	36.6504	0.00342988	58.4235
0.00342988	1.17833	0.00342988	0.987247	0.00342988	8.17425	0.00342988	13.0037	0.00342988	36.6504	0.00342988	58.4235
0.00381098	1.17833	0.00381098	1.0191	0.00381098	10.0813	0.00381098	15.2934	0.00381098	36.8412	0.00381098	69.7086
0.00381098	1.17833	0.00381098	1.0191	0.00381098	10.0813	0.00381098	15.2934	0.00381098	36.8412	0.00381098	69.7086
0.00381098	1.17833	0.00381098	1.0191	0.00381098	10.0813	0.00381098	15.2934	0.00381098	36.8412	0.00381098	69.7086
0.00393782	1.21018	0.00393782	1.05093	0.00393782	10.0813	0.00393782	15.8973	0.00393782	36.8412	0.00393782	78.9896
0.00419208	1.24201	0.00419208	1.05093	0.00419208	10.1449	0.00419208	24.5434	0.00419208	36.8412	0.00419208	79.1485
0.00419208	1.24201	0.00419208	1.05093	0.00419208	10.1449	0.00419208	24.5434	0.00419208	36.8412	0.00419208	79.1485
0.00419208	1.24201	0.00419208	1.05093	0.00419208	10.1449	0.00419208	24.5434	0.00419208	36.8412	0.00419208	79.1485
0.00457318	1.24201	0.00457318	1.08279	0.00457318	10.2084	0.00457318	26.3551	0.00457318	36.7458	0.00457318	81.6595
0.00457318	1.24201	0.00457318	1.08279	0.00457318	10.2084	0.00457318	26.3551	0.00457318	36.7458	0.00457318	81.6595
0.00457318	1.24201	0.00457318	1.08279	0.00457318	10.2084	0.00457318	26.3551	0.00457318	36.7458	0.00457318	81.6595
0.00457318	1.24201	0.00457318	1.08279	0.00457318	10.2084	0.00457318	26.3551	0.00457318	36.7458	0.00457318	81.6595
0.00495428	1.24201	0.00495428	1.11464	0.00495428	10.2085	0.00495428	26.6729	0.00495428	36.7458	0.00495428	82.5812
0.00495428	1.24201	0.00495428	1.11464	0.00495428	10.2085	0.00495428	26.6729	0.00495428	36.7458	0.00495428	82.5812
0.00495428	1.24201	0.00495428	1.11464	0.00495428	10.2085	0.00495428	26.6729	0.00495428	36.7458	0.00495428	82.5812
0.00495428	1.24201	0.00495428	1.11464	0.00495428	10.2085	0.00495428	26.6729	0.00495428	36.7458	0.00495428	82.5812
0.00533537	1.30572	0.00533537	1.1783	0.00533537	10.2085	0.00533537	26.6729	0.00533537	37.1916	0.00533537	83.2487
0.00533537	1.30572	0.00533537	1.1783	0.00533537	10.2085	0.00533537	26.6729	0.00533537	37.1916	0.00533537	83.2487
0.00533537	1.30572	0.00533537	1.1783	0.00533537	10.2085	0.00533537	26.6729	0.00533537	37.1916	0.00533537	83.2487
0.00533537	1.30572	0.00533537	1.1783	0.00533537	10.2085	0.00533537	26.6729	0.00533537	37.1916	0.00533537	83.2487
0.00571647	1.30572	0.00571647	1.21016	0.00571647	10.3038	0.00571647	26.4822	0.00571647	43.4859	0.00571647	83.6619
0.00571647	1.30572	0.00571647	1.21016	0.00571647	10.3038	0.00571647	26.4822	0.00571647	43.4859	0.00571647	83.6619
0.00571647	1.30572	0.00571647	1.21016	0.00571647	10.3038	0.00571647	26.4822	0.00571647	43.4859	0.00571647	83.6619
0.00584331	1.30572	0.00584331	1.24201	0.00584331	10.3356	0.00584331	26.514	0.00584331	52.1313	0.00584331	83.9797
0.00609757	1.30572	0.00609757	1.24201	0.00609757	10.4945	0.00609757	26.3869	0.00609757	52.1948	0.00609757	84.234
0.00609757	1.30572	0.00609757	1.24201	0.00609757	10.4945	0.00609757	26.3869	0.00609757	52.1948	0.00609757	84.234
0.00609757	1.30572	0.00609757	1.24201	0.00609757	10.4945	0.00609757	26.3869	0.00609757	52.1948	0.00609757	84.234
0.00647867	1.3694	0.00647867	1.24201	0.00647867	10.5899	0.00647867	26.3233	0.00647867	53.0848	0.00647867	84.679
0.00647867	1.3694	0.00647867	1.24201	0.00647867	10.5899	0.00647867	26.3233	0.00647867	53.0848	0.00647867	84.679
0.00647867	1.3694	0.00647867	1.24201	0.00647867	10.5899	0.00647867	26.3233	0.00647867	53.0848	0.00647867	84.679
0.00647867	1.3694	0.00647867	1.24201	0.00647867	10.5899	0.00647867	26.3233	0.00647867	53.0848	0.00647867	84.679
0.00685977	1.40124	0.00685977	1.24201	0.00685977	10.6852	0.00685977	26.1962	0.00685977	53.498	0.00685977	85.0604
0.00685977	1.40124	0.00685977	1.24201	0.00685977	10.6852	0.00685977	26.1962	0.00685977	53.498	0.00685977	85.0604
0.00685977	1.40124	0.00685977	1.24201	0.00685977	10.6852	0.00685977	26.1962	0.00685977	53.498	0.00685977	85.0604
0.00685977	1.40124	0.00685977	1.24201	0.00685977	10.6852	0.00685977	26.1962	0.00685977	53.498	0.00685977	85.0604
0.00724086	1.43307	0.00724086	1.24201	0.00724086	10.7806	0.00724086	26.1644	0.00724086	53.4662	0.00724086	84.965
0.00724086	1.43307	0.00724086	1.24201	0.00724086	10.7806	0.00724086	26.1644	0.00724086	53.4662	0.00724086	84.965
0.00724086	1.43307	0.00724086	1.24201	0.00724086	10.7806	0.00724086	26.1644	0.00724086	53.4662	0.00724086	84.965
0.00724086	1.43307	0.00724086	1.24201	0.00724086	10.7806	0.00724086	26.1644	0.00724086	53.4662	0.00724086	84.965
0.00762196	1.46492	0.00762196	1.27384	0.00762196	10.8441	0.00762196	26.0372	0.00762196	53.5933	0.00762196	84.7425
0.00762196	1.46492	0.00762196	1.27384	0.00762196	10.8441	0.00762196	26.0372	0.00762196	53.5933	0.00762196	84.7425
0.00762196	1.46492	0.00762196	1.27384	0.00762196	10.8441	0.00762196	26.0372	0.00762196	53.5933	0.00762196	84.7425
0.00762196	1.46492	0.00762196	1.27384	0.00762196	10.8441	0.00762196	26.0372	0.00762196	53.5933	0.00762196	84.7425
0.00800306	1.49678	0.00800306	1.27384	0.00800306	10.9077	0.00800306	26.069	0.00800306	53.4344	0.00800306	84.7426
0.00800306	1.49678	0.00800306	1.27384	0.00800306	10.9077	0.00800306	26.069	0.00800306	53.4344	0.00800306	84.7426
0.00800306	1.49678	0.00800306	1.27384	0.00800306	10.9077	0.00800306	26.069	0.00800306	53.4344	0.00800306	84.7426
0.00825693	1.49678	0.00825693	1.21016	0.00825693	10.8441	0.00825693	26.0055	0.00825693	53.5933	0.00825693	84.8379
0.00838416	1.49678	0.00838416	1.21016	0.00838416	10.8441	0.00838416	26.0055	0.00838416	53.6887	0.00838416	84.9333
0.00838416	1.49678	0.00838416	1.21016	0.00838416	10.8441	0.00838416	26.0055	0.00838416	53.6887	0.00838416	84.9333
0.00838416	1.49678	0.00838416	1.21016	0.00838416	10.8441	0.00838416	26.0055	0.00838416	53.6887	0.00838416	84.9333
0.00876526	1.49678	0.00876526	1.24201	0.00876526	11.003	0.00876526	25.624	0.00876526	53.5297	0.00876526	84.8061
0.00876526	1.49678	0.00876526	1.24201	0.00876526	11.003	0.00876526	25.624	0.00876526	53.5297	0.00876526	84.8061
0.00876526	1.49678	0.00876526	1.24201	0.00876526	11.003	0.00876526	25.624	0.00876526	53.5297	0.00876526	84.8061
0.00876526	1.49678	0.00876526	1.24201	0.00876526	11.003	0.00876526	25.624	0.00876526	53.5297	0.00876526	84.8061
0.00914636	1.56048	0.00914636	1.27387	0.00914636	10.9077	0.00914636	25.7512	0.00914636	53.3708	0.00914636	84.5519
0.00914636	1.56048	0.00914636	1.27387	0.00914636	10.9077	0.00914636	25.7512	0.00914636	53.3708	0.00914636	84.5519
0.00914636	1.56048	0.00914636	1.27387	0.00914636	10.9077	0.00914636	25.7512	0.00914636	53.3708	0.00914636	84.5519
0.00914636	1.56048	0.00914636	1.27387	0.00914636	10.9077	0.00914636	25.7512	0.00914636	53.3708	0.00914636	84.5519
0.00952745	1.56048	0.00952745	1.24201	0.00952745	10.4627	0.00952745	25.8148	0.00952745	53.2119	0.00952745	84.234
0.00952745	1.56048	0.00952745	1.24201	0.00952745	10.4627	0.00952745	25.8148	0.00952745	53.2119	0.00952745	84.234
0.00952745	1.56048	0.00952745	1.24201	0.00952745	10.4627	0.00952745	25.8148	0.00952745	53.2119	0.00952745	84.234
0.00952745	1.56048	0.00952745	1.24201	0.00952745	10.4627	0.00952745	25.8148	0.00952745	53.2119	0.00952745	84.234
0.00990855	1.56048	0.00990855	1.27387	0.00990855	10.3038	0.00990855	25.624	0.00990855	53.0212	0.00990855	84.0751
0.00990855	1.56048	0.00990855	1.27387	0.00990855	10.3038	0.00990855	25.624	0.00990855	53.0212	0.00990855	84.0751
0.00990855	1.56048	0.00990855	1.27387	0.00990855	10.3038	0.00990855	25.624	0.00990855	53.0212	0.00990855	84.0751
0.0101624	1.59232	0.0101624	1.24201	0.0101624	10.272	0.0101624	24.9884	0.0101624	52.5127	0.0101624	83.8844
0.0102897	1.62415	0.0102897	1.24201	0.0102897	10.3038	0.0102897	24.9884	0.0102897	52.5762	0.0102897	83.9797
0.0102897	1.62415	0.0102897	1.24201	0.0102897	10.3038	0.0102897	24.9884	0.0102897	52.5762	0.0102897	83.9797
0.0102897	1.62415	0.0102897	1.24201	0.0102897	10.3038	0.0102897	24.9884	0.0102897	52.5762	0.0102897	83.9797
0.0106707	1.656	0.0106707	1.24201	0.0106707	10.4309	0.0106707	24.893	0.0106707	51.6863	0.0106707	83.6937
0.0106707	1.656	0.0106707	1.24201	0.0106707	10.4309	0.0106707	24.893	0.0106707	51.6863	0.0106707	83.6937
0.0106707	1.656	0.0106707	1.24201	0.0106707	10.4309	0.0106707	24.893	0.0106707	51.6863	0.0106707	83.6937
0.0106707	1.656	0.0106707	1.24201	0.0106707	10.4309	0.0106707	24.893	0.0106707	51.6863	0.0106707	83.6937
0.0110518	1.68786	0.0110518	1.24201	0.0110518	10.3674	0.0110518	24.9884	0.0110518	51.718	0.0110518	83.5348
0.0110518	1.68786	0.0110518	1.24201	0.0110518	10.3674	0.0110518	24.9884	0.0110518	51.718	0.0110518	83.5348
0.0110518	1.68786	0.0110518	1.24201	0.0110518	10.3674	0.0110518	24.9884	0.0110518	51.718	0.0110518	83.5348
0.0110518	1.68786	0.0110518	1.24201	0.0110518	10.3674	0.0110518	24.9884	0.0110518	51.718	0.0110518	83.5348
0.0114329	1.68786	0.0114329	1.24201	0.0114329	10.2402	0.0114329	24.6387	0.0114329	51.8452	0.0114329	83.4076
0.0114329	1.68786	0.0114329	1.24201	0.0114329	10.2402	0.0114329	24.6387	0.0114329	51.8452	0.0114329	83.4076
0.0114329	1.68786	0.0114329	1.24201	0.0114329	10.2402	0.0114329	24.6387	0.0114329	51.8452	0.0114329	83.4076
0.0114329	1.68786	0.0114329	1.24201	0.0114329	10.2402	0.0114329	24.6387	0.0114329	51.8452	0.0114329	83.4076
0.011814	1.71971	0.011814	1.21016	0.011814	10.2402	0.011814	24.4163	0.011814	52.0359	0.011814	83.3123
0.011814	1.71971	0.011814	1.21016	0.011814	10.2402	0.011814	24.4163	0.011814	52.0359	0.011814	83.3123
0.011814	1.71971	0.011814	1.21016	0.011814	10.2402	0.011814	24.4163	0.011814	52.0359	0.011814	83.3123
0.0119409	1.71971	0.0119409	1.21016	0.0119409	10.2084	0.0119409	24.4163	0.0119409	51.8452	0.0119409	83.1851
0.0121951	1.75156	0.0121951	1.21016	0.0121951	10.2084	0.0121951	24.0031	0.0121951	51.7498	0.0121951	83.058
0.0121951	1.75156	0.0121951	1.21016	0.0121951	10.2084	0.0121951	24.0031	0.0121951	51.7498	0.0121951	83.058
0.0121951	1.75156	0.0121951	1.21016	0.0121951	10.2084	0.0121951	24.0031	0.0121951	51.7498	0.0121951	83.058
0.012449	1.78342	0.012449	1.21016	0.012449	10.2084	0.012449	23.6217	0.012449	51.4956	0.012449	82.8355
0.0125762	1.81525	0.0125762	1.24201	0.0125762	10.2084	0.0125762	23.6534	0.0125762	51.5273	0.0125762	82.9308
0.0125762	1.81525	0.0125762	1.24201	0.0125762	10.2084	0.0125762	23.6534	0.0125762	51.5273	0.0125762	82.9308
0.0125762	1.81525	0.0125762	1.24201	0.0125762	10.2084	0.0125762	23.6534	0.0125762	51.5273	0.0125762	82.9308
0.0129573	1.8471	0.0129573	1.21016	0.0129573	10.1767	0.0129573	23.6534	0.0129573	51.0188	0.0129573	82.8037
0.0129573	1.8471	0.0129573	1.21016	0.0129573	10.1767	0.0129573	23.6534	0.0129573	51.0188	0.0129573	82.8037
0.0129573	1.8471	0.0129573	1.21016	0.0129573	10.1767	0.0129573	23.6534	0.0129573	51.0188	0.0129573	82.8037
0.0129573	1.8471	0.0129573	1.21016	0.0129573	10.1767	0.0129573	23.6534	0.0129573	51.0188	0.0129573	82.8037
0.0133384	1.91079	0.0133384	1.24201	0.0133384	10.1767	0.0133384	23.6852	0.0133384	50.701	0.0133384	82.7401
0.0133384	1.91079	0.0133384	1.24201	0.0133384	10.1767	0.0133384	23.6852	0.0133384	50.701	0.0133384	82.7401
0.0133384	1.91079	0.0133384	1.24201	0.0133384	10.1767	0.0133384	23.6852	0.0133384	50.701	0.0133384	82.7401
0.0133384	1.91079	0.0133384	1.24201	0.0133384	10.1767	0.0133384	23.6852	0.0133384	50.701	0.0133384	82.7401
0.0137195	1.91079	0.0137195	1.24201	0.0137195	10.1449	0.0137195	23.5899	0.0137195	50.6374	0.0137195	82.7083
0.0137195	1.91079	0.0137195	1.24201	0.0137195	10.1449	0.0137195	23.5899	0.0137195	50.6374	0.0137195	82.7083
0.0137195	1.91079	0.0137195	1.24201	0.0137195	10.1449	0.0137195	23.5899	0.0137195	50.6374	0.0137195	82.7083
0.0138464	1.94264	0.0138464	1.24201	0.0138464	10.1131	0.0138464	23.5899	0.0138464	50.6056	0.0138464	82.613
0.0141006	1.97447	0.0141006	1.24201	0.0141006	10.1449	0.0141006	23.4945	0.0141006	50.4149	0.0141006	82.5812
0.0141006	1.97447	0.0141006	1.24201	0.0141006	10.1449	0.0141006	23.4945	0.0141006	50.4149	0.0141006	82.5812
0.0141006	1.97447	0.0141006	1.24201	0.0141006	10.1449	0.0141006	23.4945	0.0141006	50.4149	0.0141006	82.5812
0.0143545	1.94264	0.0143545	1.24201	0.0143545	10.1449	0.0143545	23.431	0.0143545	50.2242	0.0143545	82.327
0.0144817	1.97449	0.0144817	1.24201	0.0144817	10.1449	0.0144817	23.431	0.0144817	50.256	0.0144817	82.4223
0.0144817	1.97449	0.0144817	1.24201	0.0144817	10.1449	0.0144817	23.431	0.0144817	50.256	0.0144817	82.4223
0.0144817	1.97449	0.0144817	1.24201	0.0144817	10.1449	0.0144817	23.431	0.0144817	50.256	0.0144817	82.4223
0.0148628	2.03816	0.0148628	1.21016	0.0148628	10.1449	0.0148628	23.272	0.0148628	50.1924	0.0148628	82.2634
0.0148628	2.03816	0.0148628	1.21016	0.0148628	10.1449	0.0148628	23.272	0.0148628	50.1924	0.0148628	82.2634
0.0148628	2.03816	0.0148628	1.21016	0.0148628	10.1449	0.0148628	23.272	0.0148628	50.1924	0.0148628	82.2634
0.0148628	2.03816	0.0148628	1.21016	0.0148628	10.1449	0.0148628	23.272	0.0148628	50.1924	0.0148628	82.2634
0.0152439	2.07001	0.0152439	1.24201	0.0152439	10.0813	0.0152439	23.2402	0.0152439	50.1606	0.0152439	82.2634
0.0152439	2.07001	0.0152439	1.24201	0.0152439	10.0813	0.0152439	23.2402	0.0152439	50.1606	0.0152439	82.2634
0.0152439	2.07001	0.0152439	1.24201	0.0152439	10.0813	0.0152439	23.2402	0.0152439	50.1606	0.0152439	82.2634
0.0152439	2.07001	0.0152439	1.24201	0.0152439	10.0813	0.0152439	23.2402	0.0152439	50.1606	0.0152439	82.2634
0.015625	2.1337	0.015625	1.24201	0.015625	10.0813	0.015625	23.2085	0.015625	50.0335	0.015625	82.2316
0.015625	2.1337	0.015625	1.24201	0.015625	10.0813	0.015625	23.2085	0.015625	50.0335	0.015625	82.2316
0.015625	2.1337	0.015625	1.24201	0.015625	10.0813	0.015625	23.2085	0.015625	50.0335	0.015625	82.2316
0.0157519	2.1337	0.0157519	1.24201	0.0157519	10.0813	0.0157519	23.2403	0.0157519	49.9699	0.0157519	82.1045
0.0160061	2.19741	0.0160061	1.24201	0.0160061	10.0813	0.0160061	23.2402	0.0160061	49.9063	0.0160061	82.168
0.0160061	2.19741	0.0160061	1.24201	0.0160061	10.0813	0.0160061	23.2402	0.0160061	49.9063	0.0160061	82.168
0.0160061	2.19741	0.0160061	1.24201	0.0160061	10.0813	0.0160061	23.2402	0.0160061	49.9063	0.0160061	82.168
0.01626	2.19741	0.01626	1.24201	0.01626	10.0813	0.01626	23.1449	0.01626	49.6839	0.01626	82.0409
0.0163872	2.19741	0.0163872	1.24201	0.0163872	10.1131	0.0163872	23.2085	0.0163872	49.7474	0.0163872	82.1998
0.0163872	2.19741	0.0163872	1.24201	0.0163872	10.1131	0.0163872	23.2085	0.0163872	49.7474	0.0163872	82.1998
0.0163872	2.19741	0.0163872	1.24201	0.0163872	10.1131	0.0163872	23.2085	0.0163872	49.7474	0.0163872	82.1998
0.0166411	2.22926	0.0166411	1.24201	0.0166411	10.0813	0.0166411	23.1767	0.0166411	49.6521	0.0166411	82.2634
0.0167683	2.22926	0.0167683	1.24201	0.0167683	10.0495	0.0167683	23.2402	0.0167683	49.7474	0.0167683	82.3587
0.0167683	2.22926	0.0167683	1.24201	0.0167683	10.0495	0.0167683	23.2402	0.0167683	49.7474	0.0167683	82.3587
0.0167683	2.22926	0.0167683	1.24201	0.0167683	10.0495	0.0167683	23.2402	0.0167683	49.7474	0.0167683	82.3587
0.0171494	2.29294	0.0171494	1.24201	0.0171494	10.0813	0.0171494	23.1767	0.0171494	49.7474	0.0171494	82.327
0.0171494	2.29294	0.0171494	1.24201	0.0171494	10.0813	0.0171494	23.1767	0.0171494	49.7474	0.0171494	82.327
0.0171494	2.29294	0.0171494	1.24201	0.0171494	10.0813	0.0171494	23.1767	0.0171494	49.7474	0.0171494	82.327
0.0171494	2.29294	0.0171494	1.24201	0.0171494	10.0813	0.0171494	23.1767	0.0171494	49.7474	0.0171494	82.327
0.0175305	2.35665	0.0175305	1.3057	0.0175305	10.0813	0.0175305	23.2402	0.0175305	49.5885	0.0175305	82.3905
0.0175305	2.35665	0.0175305	1.3057	0.0175305	10.0813	0.0175305	23.2402	0.0175305	49.5885	0.0175305	82.3905
0.0175305	2.35665	0.0175305	1.3057	0.0175305	10.0813	0.0175305	23.2402	0.0175305	49.5885	0.0175305	82.3905
0.0176574	2.35665	0.0176574	1.3057	0.0176574	10.0813	0.0176574	23.2402	0.0176574	49.4932	0.0176574	82.2952
0.0179116	2.38851	0.0179116	1.3057	0.0179116	10.1131	0.0179116	23.272	0.0179116	49.4931	0.0179116	82.3587
0.0179116	2.38851	0.0179116	1.3057	0.0179116	10.1131	0.0179116	23.272	0.0179116	49.4931	0.0179116	82.3587
0.0179116	2.38851	0.0179116	1.3057	0.0179116	10.1131	0.0179116	23.272	0.0179116	49.4931	0.0179116	82.3587
0.0180385	2.38851	0.0180385	1.3057	0.0180385	10.1131	0.0180385	23.272	0.0180385	49.4296	0.0180385	82.3587
0.0182927	2.38851	0.0182927	1.3057	0.0182927	10.0495	0.0182927	23.3038	0.0182927	49.4932	0.0182927	82.5812
0.0182927	2.38851	0.0182927	1.3057	0.0182927	10.0495	0.0182927	23.3038	0.0182927	49.4932	0.0182927	82.5812
0.0182927	2.38851	0.0182927	1.3057	0.0182927	10.0495	0.0182927	23.3038	0.0182927	49.4932	0.0182927	82.5812
0.0185466	2.45217	0.0185466	1.3057	0.0185466	10.0813	0.0185466	23.272	0.0185466	49.4296	0.0185466	82.5495
0.0186738	2.45217	0.0186738	1.3057	0.0186738	10.1131	0.0186738	23.3038	0.0186738	49.5567	0.0186738	82.6766
0.0186738	2.45217	0.0186738	1.3057	0.0186738	10.1131	0.0186738	23.3038	0.0186738	49.5567	0.0186738	82.6766
0.0186738	2.45217	0.0186738	1.3057	0.0186738	10.1131	0.0186738	23.3038	0.0186738	49.5567	0.0186738	82.6766
0.0190549	2.51586	0.0190549	1.3057	0.0190549	10.0813	0.0190549	23.4627	0.0190549	49.5249	0.0190549	82.7719
0.0190549	2.51586	0.0190549	1.3057	0.0190549	10.0813	0.0190549	23.4627	0.0190549	49.5249	0.0190549	82.7719
0.0190549	2.51586	0.0190549	1.3057	0.0190549	10.0813	0.0190549	23.4627	0.0190549	49.5249	0.0190549	82.7719
0.0190549	2.51586	0.0190549	1.3057	0.0190549	10.0813	0.0190549	23.4627	0.0190549	49.5249	0.0190549	82.7719
0.019436	2.57956	0.019436	1.3694	0.019436	10.0813	0.019436	23.4627	0.019436	49.4932	0.019436	82.8991
0.019436	2.57956	0.019436	1.3694	0.019436	10.0813	0.019436	23.4627	0.019436	49.4932	0.019436	82.8991
0.019436	2.57956	0.019436	1.3694	0.019436	10.0813	0.019436	23.4627	0.019436	49.4932	0.019436	82.8991
0.0195628	2.54771	0.0195628	1.3694	0.0195628	10.0813	0.0195628	23.431	0.0195628	49.4614	0.0195628	82.8673
0.0198171	2.57956	0.0198171	1.3694	0.0198171	10.0813	0.0198171	23.5263	0.0198171	49.4932	0.0198171	83.058
0.0198171	2.57956	0.0198171	1.3694	0.0198171	10.0813	0.0198171	23.5263	0.0198171	49.4932	0.0198171	83.058
0.0198171	2.57956	0.0198171	1.3694	0.0198171	10.0813	0.0198171	23.5263	0.0198171	49.4932	0.0198171	83.058
0.0199439	2.64325	0.0199439	1.3694	0.0199439	10.1131	0.0199439	23.5263	0.0199439	49.4296	0.0199439	83.058
0.0201982	2.6751	0.0201982	1.40124	0.0201982	10.1449	0.0201982	23.5581	0.0201982	49.5567	0.0201982	83.2169
0.0201982	2.6751	0.0201982	1.40124	0.0201982	10.1449	0.0201982	23.5581	0.0201982	49.5567	0.0201982	83.2169
0.0201982	2.6751	0.0201982	1.40124	0.0201982	10.1449	0.0201982	23.5581	0.0201982	49.5567	0.0201982	83.2169
0.0204521	2.6751	0.0204521	1.40124	0.0204521	10.1131	0.0204521	23.5899	0.0204521	49.3978	0.0204521	83.2169
0.0205793	2.70687	0.0205793	1.40124	0.0205793	10.1131	0.0205793	23.6217	0.0205793	49.4932	0.0205793	83.3123
0.0205793	2.70687	0.0205793	1.40124	0.0205793	10.1131	0.0205793	23.6217	0.0205793	49.4932	0.0205793	83.3123
0.0205793	2.70687	0.0205793	1.40124	0.0205793	10.1131	0.0205793	23.6217	0.0205793	49.4932	0.0205793	83.3123
0.0208332	2.73872	0.0208332	1.43309	0.0208332	10.1131	0.0208332	23.6534	0.0208332	49.4614	0.0208332	83.3123
0.0209604	2.77051	0.0209604	1.46494	0.0209604	10.1131	0.0209604	23.6852	0.0209604	49.4932	0.0209604	83.4394
0.0209604	2.77051	0.0209604	1.46494	0.0209604	10.1131	0.0209604	23.6852	0.0209604	49.4932	0.0209604	83.4394
0.0209604	2.77051	0.0209604	1.46494	0.0209604	10.1131	0.0209604	23.6852	0.0209604	49.4932	0.0209604	83.4394
0.0213415	2.73866	0.0213415	1.4968	0.0213415	10.1449	0.0213415	23.717	0.0213415	49.3978	0.0213415	83.6301
0.0213415	2.73866	0.0213415	1.4968	0.0213415	10.1449	0.0213415	23.717	0.0213415	49.3978	0.0213415	83.6301
0.0213415	2.73866	0.0213415	1.4968	0.0213415	10.1449	0.0213415	23.717	0.0213415	49.3978	0.0213415	83.6301
0.0214683	2.77051	0.0214683	1.4968	0.0214683	10.1449	0.0214683	23.6852	0.0214683	49.3978	0.0214683	83.6619
0.0217226	2.83416	0.0217226	1.4968	0.0217226	10.1449	0.0217226	23.7488	0.0217226	49.5249	0.0217226	83.9162
0.0217226	2.83416	0.0217226	1.4968	0.0217226	10.1449	0.0217226	23.7488	0.0217226	49.5249	0.0217226	83.9162
0.0217226	2.83416	0.0217226	1.4968	0.0217226	10.1449	0.0217226	23.7488	0.0217226	49.5249	0.0217226	83.9162
0.0218494	2.86601	0.0218494	1.4968	0.0218494	10.1449	0.0218494	23.7806	0.0218494	49.5249	0.0218494	83.9162
0.0221037	2.86601	0.0221037	1.52863	0.0221037	10.1767	0.0221037	23.8124	0.0221037	49.7156	0.0221037	84.0433
0.0221037	2.86601	0.0221037	1.52863	0.0221037	10.1767	0.0221037	23.8124	0.0221037	49.7156	0.0221037	84.0433
0.0221037	2.86601	0.0221037	1.52863	0.0221037	10.1767	0.0221037	23.8124	0.0221037	49.7156	0.0221037	84.0433
0.0223576	2.92968	0.0223576	1.56046	0.0223576	10.2084	0.0223576	23.8441	0.0223576	49.6839	0.0223576	84.0433
0.0224848	2.96145	0.0224848	1.56046	0.0224848	10.2402	0.0224848	23.9077	0.0224848	49.7474	0.0224848	84.1704
0.0224848	2.96145	0.0224848	1.56046	0.0224848	10.2402	0.0224848	23.9077	0.0224848	49.7474	0.0224848	84.1704
0.0224848	2.96145	0.0224848	1.56046	0.0224848	10.2402	0.0224848	23.9077	0.0224848	49.7474	0.0224848	84.1704
0.0227387	2.96145	0.0227387	1.59232	0.0227387	10.2085	0.0227387	23.9395	0.0227387	49.7474	0.0227387	84.1704
0.0228659	2.99324	0.0228659	1.62417	0.0228659	10.2085	0.0228659	23.9713	0.0228659	49.811	0.0228659	84.2976
0.0228659	2.99324	0.0228659	1.62417	0.0228659	10.2085	0.0228659	23.9713	0.0228659	49.811	0.0228659	84.2976
0.0228659	2.99324	0.0228659	1.62417	0.0228659	10.2085	0.0228659	23.9713	0.0228659	49.811	0.0228659	84.2976
0.023247	3.02503	0.023247	1.62417	0.023247	10.2402	0.023247	24.0349	0.023247	49.9381	0.023247	84.6154
0.023247	3.02503	0.023247	1.62417	0.023247	10.2402	0.023247	24.0349	0.023247	49.9381	0.023247	84.6154
0.023247	3.02503	0.023247	1.62417	0.023247	10.2402	0.023247	24.0349	0.023247	49.9381	0.023247	84.6154
0.023247	3.02503	0.023247	1.62417	0.023247	10.2402	0.023247	24.0349	0.023247	49.9381	0.023247	84.6154
0.0236281	3.05688	0.0236281	1.65602	0.0236281	10.3356	0.0236281	24.0666	0.0236281	50.1289	0.0236281	84.8697
0.0236281	3.05688	0.0236281	1.65602	0.0236281	10.3356	0.0236281	24.0666	0.0236281	50.1289	0.0236281	84.8697
0.0236281	3.05688	0.0236281	1.65602	0.0236281	10.3356	0.0236281	24.0666	0.0236281	50.1289	0.0236281	84.8697
0.0237549	3.08873	0.0237549	1.65602	0.0237549	10.3356	0.0237549	24.0984	0.0237549	50.1606	0.0237549	84.9333
0.0240092	3.15238	0.0240092	1.68786	0.0240092	10.3674	0.0240092	24.162	0.0240092	50.1924	0.0240092	85.0604
0.0240092	3.15238	0.0240092	1.68786	0.0240092	10.3674	0.0240092	24.162	0.0240092	50.1924	0.0240092	85.0604
0.0240092	3.15238	0.0240092	1.68786	0.0240092	10.3674	0.0240092	24.162	0.0240092	50.1924	0.0240092	85.0604
0.0242631	3.18421	0.0242631	1.71969	0.0242631	10.3674	0.0242631	24.1938	0.0242631	50.2242	0.0242631	84.965
0.0243903	3.21598	0.0243903	1.71969	0.0243903	10.3674	0.0243903	24.2256	0.0243903	50.2878	0.0243903	85.124
0.0243903	3.21598	0.0243903	1.71969	0.0243903	10.3674	0.0243903	24.2256	0.0243903	50.2878	0.0243903	85.124
0.0243903	3.21598	0.0243903	1.71969	0.0243903	10.3674	0.0243903	24.2256	0.0243903	50.2878	0.0243903	85.124
0.0246442	3.21598	0.0246442	1.68786	0.0246442	10.4309	0.0246442	24.2256	0.0246442	50.3196	0.0246442	85.2511
0.0247714	3.24777	0.0247714	1.68786	0.0247714	10.4627	0.0247714	24.3209	0.0247714	50.4467	0.0247714	85.4418
0.0247714	3.24777	0.0247714	1.68786	0.0247714	10.4627	0.0247714	24.3209	0.0247714	50.4467	0.0247714	85.4418
0.0247714	3.24777	0.0247714	1.68786	0.0247714	10.4627	0.0247714	24.3209	0.0247714	50.4467	0.0247714	85.4418
0.0250253	3.31147	0.0250253	1.75154	0.0250253	10.4627	0.0250253	24.3209	0.0250253	50.5102	0.0250253	85.4736
0.0251525	3.31147	0.0251525	1.75154	0.0251525	10.4945	0.0251525	24.3527	0.0251525	50.6374	0.0251525	85.6325
0.0251525	3.31147	0.0251525	1.75154	0.0251525	10.4945	0.0251525	24.3527	0.0251525	50.6374	0.0251525	85.6325
0.0251525	3.31147	0.0251525	1.75154	0.0251525	10.4945	0.0251525	24.3527	0.0251525	50.6374	0.0251525	85.6325
0.0255336	3.37505	0.0255336	1.81525	0.0255336	10.5581	0.0255336	24.448	0.0255336	50.7963	0.0255336	85.7279
0.0255336	3.37505	0.0255336	1.81525	0.0255336	10.5581	0.0255336	24.448	0.0255336	50.7963	0.0255336	85.7279
0.0255336	3.37505	0.0255336	1.81525	0.0255336	10.5581	0.0255336	24.448	0.0255336	50.7963	0.0255336	85.7279
0.0256604	3.37505	0.0256604	1.81525	0.0256604	10.5581	0.0256604	24.4798	0.0256604	50.8281	0.0256604	85.7597
0.0259147	3.43868	0.0259147	1.81525	0.0259147	10.5899	0.0259147	24.5752	0.0259147	50.8599	0.0259147	86.0139
0.0259147	3.43868	0.0259147	1.81525	0.0259147	10.5899	0.0259147	24.5752	0.0259147	50.8599	0.0259147	86.0139
0.0259147	3.43868	0.0259147	1.81525	0.0259147	10.5899	0.0259147	24.5752	0.0259147	50.8599	0.0259147	86.0139
0.0260415	3.47045	0.0260415	1.81525	0.0260415	10.5899	0.0260415	24.5434	0.0260415	50.8599	0.0260415	86.0139
0.0262958	3.50221	0.0262958	1.81525	0.0262958	10.5899	0.0262958	24.6387	0.0262958	50.987	0.0262958	86.2364
0.0262958	3.50221	0.0262958	1.81525	0.0262958	10.5899	0.0262958	24.6387	0.0262958	50.987	0.0262958	86.2364
0.0262958	3.50221	0.0262958	1.81525	0.0262958	10.5899	0.0262958	24.6387	0.0262958	50.987	0.0262958	86.2364
0.0265496	3.50221	0.0265496	1.8471	0.0265496	10.5899	0.0265496	24.6387	0.0265496	51.0188	0.0265496	86.3636
0.0266769	3.534	0.0266769	1.8471	0.0266769	10.6534	0.0266769	24.6705	0.0266769	51.1459	0.0266769	86.5543
0.0266769	3.534	0.0266769	1.8471	0.0266769	10.6534	0.0266769	24.6705	0.0266769	51.1459	0.0266769	86.5543
0.0266769	3.534	0.0266769	1.8471	0.0266769	10.6534	0.0266769	24.6705	0.0266769	51.1459	0.0266769	86.5543
0.0269307	3.59765	0.0269307	1.8471	0.0269307	10.6534	0.0269307	24.7659	0.0269307	51.2413	0.0269307	86.6496
0.027058	3.59765	0.027058	1.8471	0.027058	10.6852	0.027058	24.7977	0.027058	51.3684	0.027058	86.8085
0.027058	3.59765	0.027058	1.8471	0.027058	10.6852	0.027058	24.7977	0.027058	51.3684	0.027058	86.8085
0.027058	3.59765	0.027058	1.8471	0.027058	10.6852	0.027058	24.7977	0.027058	51.3684	0.027058	86.8085
0.0274391	3.69308	0.0274391	1.91081	0.0274391	10.6852	0.0274391	24.893	0.0274391	51.432	0.0274391	87.031
0.0274391	3.69308	0.0274391	1.91081	0.0274391	10.6852	0.0274391	24.893	0.0274391	51.432	0.0274391	87.031
0.0274391	3.69308	0.0274391	1.91081	0.0274391	10.6852	0.0274391	24.893	0.0274391	51.432	0.0274391	87.031
0.0275659	3.72487	0.0275659	1.91081	0.0275659	10.717	0.0275659	24.893	0.0275659	51.4638	0.0275659	87.031
0.0278202	3.78843	0.0278202	1.94264	0.0278202	10.717	0.0278202	24.9566	0.0278202	51.5909	0.0278202	87.3171
0.0278202	3.78843	0.0278202	1.94264	0.0278202	10.717	0.0278202	24.9566	0.0278202	51.5909	0.0278202	87.3171
0.0278202	3.78843	0.0278202	1.94264	0.0278202	10.717	0.0278202	24.9566	0.0278202	51.5909	0.0278202	87.3171
0.027947	3.78843	0.027947	1.94264	0.027947	10.6852	0.027947	24.9566	0.027947	51.6227	0.027947	87.3489
0.0282013	3.78843	0.0282013	1.94264	0.0282013	10.717	0.0282013	25.1155	0.0282013	51.7498	0.0282013	87.5396
0.0282013	3.78843	0.0282013	1.94264	0.0282013	10.717	0.0282013	25.1155	0.0282013	51.7498	0.0282013	87.5396
0.0282013	3.78843	0.0282013	1.94264	0.0282013	10.717	0.0282013	25.1155	0.0282013	51.7498	0.0282013	87.5396
0.0284551	3.85203	0.0284551	2.00633	0.0284551	10.717	0.0284551	25.1155	0.0284551	51.8134	0.0284551	87.6985
0.0285824	3.88382	0.0285824	2.00633	0.0285824	10.7488	0.0285824	25.1473	0.0285824	51.9405	0.0285824	87.8892
0.0285824	3.88382	0.0285824	2.00633	0.0285824	10.7488	0.0285824	25.1473	0.0285824	51.9405	0.0285824	87.8892
0.0285824	3.88382	0.0285824	2.00633	0.0285824	10.7488	0.0285824	25.1473	0.0285824	51.9405	0.0285824	87.8892
0.0288362	3.91561	0.0288362	2.00633	0.0288362	10.8124	0.0288362	25.1791	0.0288362	51.9723	0.0288362	87.9846
0.0289635	3.9474	0.0289635	2.03816	0.0289635	10.8759	0.0289635	25.2426	0.0289635	52.0995	0.0289635	88.1117
0.0289635	3.9474	0.0289635	2.03816	0.0289635	10.8759	0.0289635	25.2426	0.0289635	52.0995	0.0289635	88.1117
0.0289635	3.9474	0.0289635	2.03816	0.0289635	10.8759	0.0289635	25.2426	0.0289635	52.0995	0.0289635	88.1117
0.0293446	4.0746	0.0293446	2.03816	0.0293446	10.9077	0.0293446	25.338	0.0293446	52.2266	0.0293446	88.4295
0.0293446	4.0746	0.0293446	2.03816	0.0293446	10.9077	0.0293446	25.338	0.0293446	52.2266	0.0293446	88.4295
0.0293446	4.0746	0.0293446	2.03816	0.0293446	10.9077	0.0293446	25.338	0.0293446	52.2266	0.0293446	88.4295
0.0294714	4.0746	0.0294714	2.03816	0.0294714	10.9077	0.0294714	25.338	0.0294714	52.2584	0.0294714	88.4613
0.0297257	4.13818	0.0297257	2.03816	0.0297257	10.9395	0.0297257	25.4652	0.0297257	52.4173	0.0297257	88.6838
0.0297257	4.13818	0.0297257	2.03816	0.0297257	10.9395	0.0297257	25.4652	0.0297257	52.4173	0.0297257	88.6838
0.0297257	4.13818	0.0297257	2.03816	0.0297257	10.9395	0.0297257	25.4652	0.0297257	52.4173	0.0297257	88.6838
0.0298525	4.20174	0.0298525	2.07001	0.0298525	10.9395	0.0298525	25.4969	0.0298525	52.4491	0.0298525	88.7792
0.0301068	4.23351	0.0301068	2.10187	0.0301068	11.0031	0.0301068	25.5605	0.0301068	52.608	0.0301068	89.097
0.0301068	4.23351	0.0301068	2.10187	0.0301068	11.0031	0.0301068	25.5605	0.0301068	52.608	0.0301068	89.097
0.0301068	4.23351	0.0301068	2.10187	0.0301068	11.0031	0.0301068	25.5605	0.0301068	52.608	0.0301068	89.097
0.0303606	4.26536	0.0303606	2.10187	0.0303606	11.0349	0.0303606	25.5923	0.0303606	52.6716	0.0303606	89.2559
0.0304879	4.2336	0.0304879	2.13372	0.0304879	11.0667	0.0304879	25.6876	0.0304879	52.8305	0.0304879	89.3513
0.0304879	4.2336	0.0304879	2.13372	0.0304879	11.0667	0.0304879	25.6876	0.0304879	52.8305	0.0304879	89.3513
0.0304879	4.2336	0.0304879	2.13372	0.0304879	11.0667	0.0304879	25.6876	0.0304879	52.8305	0.0304879	89.3513
0.0307417	4.32901	0.0307417	2.13372	0.0307417	11.0984	0.0307417	25.7512	0.0307417	52.8941	0.0307417	89.4466
0.030869	4.39257	0.030869	2.16557	0.030869	11.1302	0.030869	25.7512	0.030869	52.9576	0.030869	89.6373
0.030869	4.39257	0.030869	2.16557	0.030869	11.1302	0.030869	25.7512	0.030869	52.9576	0.030869	89.6373
0.030869	4.39257	0.030869	2.16557	0.030869	11.1302	0.030869	25.7512	0.030869	52.9576	0.030869	89.6373
0.0311228	4.39257	0.0311228	2.22926	0.0311228	11.162	0.0311228	25.7512	0.0311228	53.053	0.0311228	89.7962
0.03125	4.45613	0.03125	2.22926	0.03125	11.1938	0.03125	25.8783	0.03125	53.1801	0.03125	89.9869
0.03125	4.45613	0.03125	2.22926	0.03125	11.1938	0.03125	25.8783	0.03125	53.1801	0.03125	89.9869
0.0313769	4.4879	0.0313769	2.22926	0.0313769	11.1938	0.0313769	25.8783	0.0313769	53.2119	0.0313769	90.0505
0.0316311	4.4879	0.0316311	2.22926	0.0316311	11.2256	0.0316311	26.0055	0.0316311	53.339	0.0316311	90.3048
0.0316311	4.4879	0.0316311	2.22926	0.0316311	11.2256	0.0316311	26.0055	0.0316311	53.339	0.0316311	90.3048
0.0316311	4.4879	0.0316311	2.22926	0.0316311	11.2256	0.0316311	26.0055	0.0316311	53.339	0.0316311	90.3048
0.031758	4.51969	0.031758	2.22926	0.031758	11.2256	0.031758	26.0373	0.031758	53.4344	0.031758	90.3684
0.0320122	4.64691	0.0320122	2.29294	0.0320122	11.3209	0.0320122	26.1008	0.0320122	53.6251	0.0320122	90.6544
0.0320122	4.64691	0.0320122	2.29294	0.0320122	11.3209	0.0320122	26.1008	0.0320122	53.6251	0.0320122	90.6544
0.0320122	4.64691	0.0320122	2.29294	0.0320122	11.3209	0.0320122	26.1008	0.0320122	53.6251	0.0320122	90.6544
0.0321391	4.6787	0.0321391	2.32478	0.0321391	11.3527	0.0321391	26.1008	0.0321391	53.6887	0.0321391	90.8133
0.0323933	4.74232	0.0323933	2.35663	0.0323933	11.3845	0.0323933	26.2279	0.0323933	53.8158	0.0323933	90.9723
0.0323933	4.74232	0.0323933	2.35663	0.0323933	11.3845	0.0323933	26.2279	0.0323933	53.8158	0.0323933	90.9723
0.0323933	4.74232	0.0323933	2.35663	0.0323933	11.3845	0.0323933	26.2279	0.0323933	53.8158	0.0323933	90.9723
0.0326472	4.80594	0.0326472	2.38848	0.0326472	11.3845	0.0326472	26.2915	0.0326472	53.9112	0.0326472	91.0676
0.0327744	4.86952	0.0327744	2.38848	0.0327744	11.4163	0.0327744	26.3551	0.0327744	54.0065	0.0327744	91.2583
0.0327744	4.86952	0.0327744	2.38848	0.0327744	11.4163	0.0327744	26.3551	0.0327744	54.0065	0.0327744	91.2583
0.0327744	4.86952	0.0327744	2.38848	0.0327744	11.4163	0.0327744	26.3551	0.0327744	54.0065	0.0327744	91.2583
0.0330283	4.86952	0.0330283	2.35663	0.0330283	11.448	0.0330283	26.3869	0.0330283	54.1019	0.0330283	91.449
0.0331555	4.96487	0.0331555	2.32478	0.0331555	11.4798	0.0331555	26.5458	0.0331555	54.229	0.0331555	91.6398
0.0331555	4.96487	0.0331555	2.32478	0.0331555	11.4798	0.0331555	26.5458	0.0331555	54.229	0.0331555	91.6398
0.0332824	4.99664	0.0332824	2.35663	0.0332824	11.4798	0.0332824	26.5458	0.0332824	54.3244	0.0332824	91.7033
0.0335366	4.99664	0.0335366	2.38848	0.0335366	11.5434	0.0335366	26.6094	0.0335366	54.5469	0.0335366	92.0211
0.0335366	4.99664	0.0335366	2.38848	0.0335366	11.5434	0.0335366	26.6094	0.0335366	54.5469	0.0335366	92.0211
0.0335366	4.99664	0.0335366	2.38848	0.0335366	11.5434	0.0335366	26.6094	0.0335366	54.5469	0.0335366	92.0211
0.0336635	5.06022	0.0336635	2.38848	0.0336635	11.5752	0.0336635	26.7047	0.0336635	54.6104	0.0336635	92.1801
0.0339177	5.09207	0.0339177	2.42034	0.0339177	11.6388	0.0339177	26.8001	0.0339177	54.7693	0.0339177	92.4026
0.0339177	5.09207	0.0339177	2.42034	0.0339177	11.6388	0.0339177	26.8001	0.0339177	54.7693	0.0339177	92.4026
0.0339177	5.09207	0.0339177	2.42034	0.0339177	11.6388	0.0339177	26.8001	0.0339177	54.7693	0.0339177	92.4026
0.0340446	5.12384	0.0340446	2.45219	0.0340446	11.6388	0.0340446	26.8319	0.0340446	54.8647	0.0340446	92.4979
0.0342988	5.25105	0.0342988	2.45219	0.0342988	11.6705	0.0342988	26.959	0.0342988	54.8965	0.0342988	92.784
0.0342988	5.25105	0.0342988	2.45219	0.0342988	11.6705	0.0342988	26.959	0.0342988	54.8965	0.0342988	92.784
0.0342988	5.25105	0.0342988	2.45219	0.0342988	11.6705	0.0342988	26.959	0.0342988	54.8965	0.0342988	92.784
0.0345527	5.21928	0.0345527	2.48402	0.0345527	11.6705	0.0345527	27.0226	0.0345527	55.0872	0.0345527	92.8793
0.0346799	5.34642	0.0346799	2.45217	0.0346799	11.7023	0.0346799	27.1497	0.0346799	55.2143	0.0346799	93.0382
0.0346799	5.34642	0.0346799	2.45217	0.0346799	11.7023	0.0346799	27.1497	0.0346799	55.2143	0.0346799	93.0382
0.0346799	5.34642	0.0346799	2.45217	0.0346799	11.7023	0.0346799	27.1497	0.0346799	55.2143	0.0346799	93.0382
0.0349338	5.41002	0.0349338	2.48402	0.0349338	11.7341	0.0349338	27.1815	0.0349338	55.2779	0.0349338	93.3243
0.035061	5.37823	0.035061	2.48402	0.035061	11.7977	0.035061	27.245	0.035061	55.405	0.035061	93.515
0.035061	5.37823	0.035061	2.48402	0.035061	11.7977	0.035061	27.245	0.035061	55.405	0.035061	93.515
0.0351879	5.41002	0.0351879	2.48402	0.0351879	11.8612	0.0351879	27.2768	0.0351879	55.5004	0.0351879	93.5786
0.0353149	5.41002	0.0353149	2.48402	0.0353149	11.893	0.0353149	27.3404	0.0353149	55.5957	0.0353149	93.6739
0.0354421	5.4736	0.0354421	2.54773	0.0354421	11.9884	0.0354421	27.404	0.0354421	55.7546	0.0354421	93.8646
0.0354421	5.4736	0.0354421	2.54773	0.0354421	11.9884	0.0354421	27.404	0.0354421	55.7546	0.0354421	93.8646
0.035569	5.56895	0.035569	2.61142	0.035569	12.052	0.035569	27.4358	0.035569	55.8818	0.035569	93.96
0.0358232	5.66436	0.0358232	2.64325	0.0358232	12.1473	0.0358232	27.5629	0.0358232	56.0407	0.0358232	94.1825
0.0358232	5.66436	0.0358232	2.64325	0.0358232	12.1473	0.0358232	27.5629	0.0358232	56.0407	0.0358232	94.1825
0.0358232	5.66436	0.0358232	2.64325	0.0358232	12.1473	0.0358232	27.5629	0.0358232	56.0407	0.0358232	94.1825
0.0359501	5.66436	0.0359501	2.6114	0.0359501	12.1791	0.0359501	27.5629	0.0359501	56.0725	0.0359501	94.246
0.0362043	5.82335	0.0362043	2.54771	0.0362043	12.2426	0.0362043	27.69	0.0362043	56.2314	0.0362043	94.5321
0.0362043	5.82335	0.0362043	2.54771	0.0362043	12.2426	0.0362043	27.69	0.0362043	56.2314	0.0362043	94.5321
0.0362043	5.82335	0.0362043	2.54771	0.0362043	12.2426	0.0362043	27.69	0.0362043	56.2314	0.0362043	94.5321
0.0364582	5.7915	0.0364582	2.57956	0.0364582	12.2744	0.0364582	27.69	0.0364582	56.4221	0.0364582	94.7546
0.0365854	5.82329	0.0365854	2.61142	0.0365854	12.338	0.0365854	27.7854	0.0365854	56.581	0.0365854	94.9771
0.0365854	5.82329	0.0365854	2.61142	0.0365854	12.338	0.0365854	27.7854	0.0365854	56.581	0.0365854	94.9771
0.0365854	5.82329	0.0365854	2.61142	0.0365854	12.338	0.0365854	27.7854	0.0365854	56.581	0.0365854	94.9771
0.0368393	5.91872	0.0368393	2.67506	0.0368393	12.3698	0.0368393	27.9125	0.0368393	56.74	0.0368393	95.1996
0.0369665	5.91872	0.0369665	2.73875	0.0369665	12.3698	0.0369665	27.9761	0.0369665	56.8989	0.0369665	95.3585
0.0369665	5.91872	0.0369665	2.73875	0.0369665	12.3698	0.0369665	27.9761	0.0369665	56.8989	0.0369665	95.3585
0.0369665	5.91872	0.0369665	2.73875	0.0369665	12.3698	0.0369665	27.9761	0.0369665	56.8989	0.0369665	95.3585
0.0372204	5.98234	0.0372204	2.73875	0.0372204	12.4016	0.0372204	28.0715	0.0372204	57.026	0.0372204	95.5492
0.0373476	5.98234	0.0373476	2.7706	0.0373476	12.4333	0.0373476	28.135	0.0373476	57.1849	0.0373476	95.7081
0.0373476	5.98234	0.0373476	2.7706	0.0373476	12.4333	0.0373476	28.135	0.0373476	57.1849	0.0373476	95.7081
0.0374745	6.0459	0.0374745	2.7706	0.0374745	12.4651	0.0374745	28.2304	0.0374745	57.2485	0.0374745	95.7399
0.0377287	6.23668	0.0377287	2.73875	0.0377287	12.5287	0.0377287	28.3893	0.0377287	57.471	0.0377287	96.0895
0.0377287	6.23668	0.0377287	2.73875	0.0377287	12.5287	0.0377287	28.3893	0.0377287	57.471	0.0377287	96.0895
0.0377287	6.23668	0.0377287	2.73875	0.0377287	12.5287	0.0377287	28.3893	0.0377287	57.471	0.0377287	96.0895
0.0378556	6.20489	0.0378556	2.77051	0.0378556	12.5287	0.0378556	28.3575	0.0378556	57.5346	0.0378556	96.1849
0.0381098	6.23666	0.0381098	2.77049	0.0381098	12.5923	0.0381098	28.5164	0.0381098	57.7253	0.0381098	96.4709
0.0381098	6.23666	0.0381098	2.77049	0.0381098	12.5923	0.0381098	28.5164	0.0381098	57.7253	0.0381098	96.4709
0.0381098	6.23666	0.0381098	2.77049	0.0381098	12.5923	0.0381098	28.5164	0.0381098	57.7253	0.0381098	96.4709
0.0382367	6.39559	0.0382367	2.77049	0.0382367	12.5923	0.0382367	28.5482	0.0382367	57.8206	0.0382367	96.5345
0.0384909	6.45924	0.0384909	2.8342	0.0384909	12.7512	0.0384909	28.6754	0.0384909	58.0749	0.0384909	96.8841
0.0384909	6.45924	0.0384909	2.8342	0.0384909	12.7512	0.0384909	28.6754	0.0384909	58.0749	0.0384909	96.8841
0.0384909	6.45924	0.0384909	2.8342	0.0384909	12.7512	0.0384909	28.6754	0.0384909	58.0749	0.0384909	96.8841
0.0387448	6.55456	0.0387448	2.8342	0.0387448	12.8148	0.0387448	28.7389	0.0387448	58.2338	0.0387448	97.1066
0.038872	6.61812	0.038872	2.89789	0.038872	12.8783	0.038872	28.7389	0.038872	58.4245	0.038872	97.2655
0.038872	6.61812	0.038872	2.89789	0.038872	12.8783	0.038872	28.7389	0.038872	58.4245	0.038872	97.2655
0.038872	6.61812	0.038872	2.89789	0.038872	12.8783	0.038872	28.7389	0.038872	58.4245	0.038872	97.2655
0.0391259	6.64991	0.0391259	2.92968	0.0391259	12.9419	0.0391259	28.8978	0.0391259	58.5517	0.0391259	97.4245
0.0392531	6.74528	0.0392531	2.92968	0.0392531	12.9737	0.0392531	28.9932	0.0392531	58.6152	0.0392531	97.6152
0.0392531	6.74528	0.0392531	2.92968	0.0392531	12.9737	0.0392531	28.9932	0.0392531	58.6152	0.0392531	97.6152
0.0393799	6.71351	0.0393799	2.92968	0.0393799	12.9737	0.0393799	28.9932	0.0393799	58.647	0.0393799	97.6469
0.039507	6.71351	0.039507	2.92968	0.039507	13.0055	0.039507	29.0568	0.039507	58.7424	0.039507	97.7741
0.0396342	6.87242	0.0396342	2.96153	0.0396342	13.069	0.0396342	29.1839	0.0396342	58.9013	0.0396342	97.9966
0.0396342	6.87242	0.0396342	2.96153	0.0396342	13.069	0.0396342	29.1839	0.0396342	58.9013	0.0396342	97.9966
0.039761	6.96777	0.039761	2.92974	0.039761	13.1326	0.039761	29.1839	0.039761	58.9966	0.039761	98.1237
0.0400153	6.99956	0.0400153	2.96153	0.0400153	13.2279	0.0400153	29.2474	0.0400153	59.2191	0.0400153	98.4416
0.0400153	6.99956	0.0400153	2.96153	0.0400153	13.2279	0.0400153	29.2474	0.0400153	59.2191	0.0400153	98.4416
0.0400153	6.99956	0.0400153	2.96153	0.0400153	13.2279	0.0400153	29.2474	0.0400153	59.2191	0.0400153	98.4416
0.0401421	7.1267	0.0401421	3.02511	0.0401421	13.2279	0.0401421	29.2792	0.0401421	59.3145	0.0401421	98.6005
0.0403964	7.15849	0.0403964	2.96142	0.0403964	13.3551	0.0403964	29.3746	0.0403964	59.5688	0.0403964	98.8865
0.0403964	7.15849	0.0403964	2.96142	0.0403964	13.3551	0.0403964	29.3746	0.0403964	59.5688	0.0403964	98.8865
0.0403964	7.15849	0.0403964	2.96142	0.0403964	13.3551	0.0403964	29.3746	0.0403964	59.5688	0.0403964	98.8865
0.0406503	7.28561	0.0406503	3.05677	0.0406503	13.3869	0.0406503	29.5017	0.0406503	59.7912	0.0406503	99.0455
0.0407775	7.44454	0.0407775	3.15231	0.0407775	13.4187	0.0407775	29.5971	0.0407775	59.9184	0.0407775	99.2044
0.0407775	7.44454	0.0407775	3.15231	0.0407775	13.4187	0.0407775	29.5971	0.0407775	59.9184	0.0407775	99.2044
0.0407775	7.44454	0.0407775	3.15231	0.0407775	13.4187	0.0407775	29.5971	0.0407775	59.9184	0.0407775	99.2044
0.0410314	7.44454	0.0410314	3.15231	0.0410314	13.4187	0.0410314	29.6924	0.0410314	60.0455	0.0410314	99.3951
0.0411586	7.57167	0.0411586	3.12046	0.0411586	13.4822	0.0411586	29.7878	0.0411586	60.1409	0.0411586	99.5858
0.0411586	7.57167	0.0411586	3.12046	0.0411586	13.4822	0.0411586	29.7878	0.0411586	60.1409	0.0411586	99.5858
0.0412854	7.47633	0.0412854	3.15223	0.0412854	13.4822	0.0412854	29.7878	0.0412854	60.2362	0.0412854	99.6494
0.0414125	7.47633	0.0414125	3.15223	0.0414125	13.4822	0.0414125	29.8196	0.0414125	60.3316	0.0414125	99.8083
0.0415397	7.57167	0.0415397	3.15223	0.0415397	13.5776	0.0415397	29.9149	0.0415397	60.3316	0.0415397	100.031
0.0415397	7.57167	0.0415397	3.15223	0.0415397	13.5776	0.0415397	29.9149	0.0415397	60.3316	0.0415397	100.031
0.0416665	7.82595	0.0416665	3.12046	0.0416665	13.6094	0.0416665	29.9785	0.0416665	60.4269	0.0416665	100.158
0.0419208	7.85774	0.0419208	3.1841	0.0419208	13.7365	0.0419208	30.0421	0.0419208	60.8719	0.0419208	100.444
0.0419208	7.85774	0.0419208	3.1841	0.0419208	13.7365	0.0419208	30.0421	0.0419208	60.8719	0.0419208	100.444
0.0419208	7.85774	0.0419208	3.1841	0.0419208	13.7365	0.0419208	30.0421	0.0419208	60.8719	0.0419208	100.444
0.0420476	7.85774	0.0420476	3.27945	0.0420476	13.7683	0.0420476	30.1057	0.0420476	60.999	0.0420476	100.571
0.0423019	8.01665	0.0423019	3.27939	0.0423019	13.8636	0.0423019	30.2646	0.0423019	61.2215	0.0423019	100.857
0.0423019	8.01665	0.0423019	3.27939	0.0423019	13.8636	0.0423019	30.2646	0.0423019	61.2215	0.0423019	100.857
0.0423019	8.01665	0.0423019	3.27939	0.0423019	13.8636	0.0423019	30.2646	0.0423019	61.2215	0.0423019	100.857
0.0425558	8.112	0.0425558	3.31116	0.0425558	13.8954	0.0425558	30.3917	0.0425558	61.3487	0.0425558	101.111
0.042683	8.27093	0.042683	3.37484	0.042683	13.8636	0.042683	30.4871	0.042683	61.3487	0.042683	101.334
0.042683	8.27093	0.042683	3.37484	0.042683	13.8636	0.042683	30.4871	0.042683	61.3487	0.042683	101.334
0.042683	8.27093	0.042683	3.37484	0.042683	13.8636	0.042683	30.4871	0.042683	61.3487	0.042683	101.334
0.0429369	8.33451	0.0429369	3.34307	0.0429369	13.9272	0.0429369	30.5506	0.0429369	61.5394	0.0429369	101.525
0.0430641	8.42986	0.0430641	3.37493	0.0430641	14.0226	0.0430641	30.6778	0.0430641	61.8572	0.0430641	101.747
0.0430641	8.42986	0.0430641	3.37493	0.0430641	14.0226	0.0430641	30.6778	0.0430641	61.8572	0.0430641	101.747
0.0431909	8.49342	0.0431909	3.43849	0.0431909	14.0861	0.0431909	30.7095	0.0431909	62.0162	0.0431909	101.842
0.043318	8.49342	0.043318	3.47025	0.043318	14.1179	0.043318	30.7413	0.043318	62.1115	0.043318	101.97
0.0434452	8.52518	0.0434452	3.40657	0.0434452	14.2133	0.0434452	30.8049	0.0434452	62.1433	0.0434452	102.16
0.0434452	8.52518	0.0434452	3.40657	0.0434452	14.2133	0.0434452	30.8049	0.0434452	62.1433	0.0434452	102.16
0.043572	8.62055	0.043572	3.40657	0.043572	14.2451	0.043572	30.8685	0.043572	62.2069	0.043572	102.287
0.0436991	8.65234	0.0436991	3.43836	0.0436991	14.2768	0.0436991	30.9003	0.0436991	62.3022	0.0436991	102.446
0.0438263	8.68413	0.0438263	3.5339	0.0438263	14.3404	0.0438263	30.9638	0.0438263	62.5565	0.0438263	102.637
0.0438263	8.68413	0.0438263	3.5339	0.0438263	14.3404	0.0438263	30.9638	0.0438263	62.5565	0.0438263	102.637
0.0439531	8.81127	0.0439531	3.62925	0.0439531	14.3722	0.0439531	31.0274	0.0439531	62.5883	0.0439531	102.796
0.0442074	9.00197	0.0442074	3.59739	0.0442074	14.4358	0.0442074	31.2499	0.0442074	62.779	0.0442074	103.114
0.0442074	9.00197	0.0442074	3.59739	0.0442074	14.4358	0.0442074	31.2499	0.0442074	62.779	0.0442074	103.114
0.0442074	9.00197	0.0442074	3.59739	0.0442074	14.4358	0.0442074	31.2499	0.0442074	62.779	0.0442074	103.114
0.0444613	9.16088	0.0444613	3.59739	0.0444613	14.404	0.0444613	31.3452	0.0444613	63.0015	0.0444613	103.241
0.0445885	9.28802	0.0445885	3.66102	0.0445885	14.4993	0.0445885	31.4088	0.0445885	63.1286	0.0445885	103.463
0.0445885	9.28802	0.0445885	3.66102	0.0445885	14.4993	0.0445885	31.4088	0.0445885	63.1286	0.0445885	103.463
0.0445885	9.28802	0.0445885	3.66102	0.0445885	14.4993	0.0445885	31.4088	0.0445885	63.1286	0.0445885	103.463
0.0448424	9.3516	0.0448424	3.66104	0.0448424	14.5311	0.0448424	31.4724	0.0448424	63.3511	0.0448424	103.718
0.0449696	9.41516	0.0449696	3.66104	0.0449696	14.5629	0.0449696	31.5995	0.0449696	63.4782	0.0449696	103.94
0.0449696	9.41516	0.0449696	3.66104	0.0449696	14.5629	0.0449696	31.5995	0.0449696	63.4782	0.0449696	103.94
0.0450964	9.63764	0.0450964	3.69281	0.0450964	14.6265	0.0450964	31.6631	0.0450964	63.5736	0.0450964	104.036
0.0452235	9.7012	0.0452235	3.72457	0.0452235	14.69	0.0452235	31.6949	0.0452235	63.7325	0.0452235	104.195
0.0453507	9.73299	0.0453507	3.72457	0.0453507	14.7536	0.0453507	31.7266	0.0453507	63.9232	0.0453507	104.353
0.0453507	9.73299	0.0453507	3.72457	0.0453507	14.7536	0.0453507	31.7266	0.0453507	63.9232	0.0453507	104.353
0.0454775	9.92369	0.0454775	3.72457	0.0454775	14.7854	0.0454775	31.7902	0.0454775	64.0185	0.0454775	104.544
0.0456046	9.92369	0.0456046	3.72457	0.0456046	14.7854	0.0456046	31.8538	0.0456046	64.0821	0.0456046	104.608
0.0457318	10.0508	0.0457318	3.75636	0.0457318	14.8489	0.0457318	31.9491	0.0457318	64.3046	0.0457318	104.83
0.0457318	10.0508	0.0457318	3.75636	0.0457318	14.8489	0.0457318	31.9491	0.0457318	64.3046	0.0457318	104.83
0.0458586	10.178	0.0458586	3.78815	0.0458586	14.9443	0.0458586	32.0127	0.0458586	64.4	0.0458586	104.862
0.0461129	10.3369	0.0461129	3.78815	0.0461129	14.9761	0.0461129	32.2352	0.0461129	64.5589	0.0461129	105.212
0.0461129	10.3369	0.0461129	3.78815	0.0461129	14.9761	0.0461129	32.2352	0.0461129	64.5589	0.0461129	105.212
0.0461129	10.3369	0.0461129	3.78815	0.0461129	14.9761	0.0461129	32.2352	0.0461129	64.5589	0.0461129	105.212
0.0462397	10.4005	0.0462397	3.78815	0.0462397	14.9761	0.0462397	32.267	0.0462397	64.6542	0.0462397	105.339
0.046494	10.5594	0.046494	3.81994	0.046494	15.1032	0.046494	32.4259	0.046494	64.7814	0.046494	105.688
0.046494	10.5594	0.046494	3.81994	0.046494	15.1032	0.046494	32.4259	0.046494	64.7814	0.046494	105.688
0.046494	10.5594	0.046494	3.81994	0.046494	15.1032	0.046494	32.4259	0.046494	64.7814	0.046494	105.688
0.0467478	10.8137	0.0467478	3.91531	0.0467478	15.1668	0.0467478	32.4577	0.0467478	65.0356	0.0467478	105.943
0.0468751	10.8137	0.0468751	3.91531	0.0468751	15.2621	0.0468751	32.5212	0.0468751	65.4488	0.0468751	106.165
0.0468751	10.8137	0.0468751	3.91531	0.0468751	15.2621	0.0468751	32.5212	0.0468751	65.4488	0.0468751	106.165
0.0470019	10.9726	0.0470019	3.91531	0.0470019	15.2939	0.0470019	32.5848	0.0470019	65.576	0.0470019	106.324
0.0471289	11.0044	0.0471289	3.97887	0.0471289	15.3257	0.0471289	32.6802	0.0471289	65.6395	0.0471289	106.451
0.0472562	11.0997	0.0472562	4.01066	0.0472562	15.3575	0.0472562	32.7755	0.0472562	65.6713	0.0472562	106.578
0.0472562	11.0997	0.0472562	4.01066	0.0472562	15.3575	0.0472562	32.7755	0.0472562	65.6713	0.0472562	106.578
0.047383	11.2586	0.047383	4.01066	0.047383	15.3893	0.047383	32.8391	0.047383	65.7667	0.047383	106.705
0.04751	11.3222	0.04751	3.97889	0.04751	15.4211	0.04751	32.9026	0.04751	65.8302	0.04751	106.833
0.0476373	11.4494	0.0476373	3.9471	0.0476373	15.4847	0.0476373	32.998	0.0476373	65.9256	0.0476373	107.119
0.0476373	11.4494	0.0476373	3.9471	0.0476373	15.4847	0.0476373	32.998	0.0476373	65.9256	0.0476373	107.119
0.0477641	11.354	0.0477641	3.97887	0.0477641	15.4847	0.0477641	33.0616	0.0477641	66.021	0.0477641	107.182
0.0478911	11.354	0.0478911	4.01064	0.0478911	15.4529	0.0478911	33.1252	0.0478911	66.1799	0.0478911	107.309
0.0480184	11.4811	0.0480184	4.0742	0.0480184	15.5482	0.0480184	33.2523	0.0480184	66.4659	0.0480184	107.5
0.0480184	11.4811	0.0480184	4.0742	0.0480184	15.5482	0.0480184	33.2523	0.0480184	66.4659	0.0480184	107.5
0.0481452	11.6401	0.0481452	4.0742	0.0481452	15.58	0.0481452	33.2523	0.0481452	66.5613	0.0481452	107.659
0.0483995	11.6718	0.0483995	4.07422	0.0483995	15.7389	0.0483995	33.3476	0.0483995	66.8156	0.0483995	108.04
0.0483995	11.6718	0.0483995	4.07422	0.0483995	15.7389	0.0483995	33.3476	0.0483995	66.8156	0.0483995	108.04
0.0483995	11.6718	0.0483995	4.07422	0.0483995	15.7389	0.0483995	33.3476	0.0483995	66.8156	0.0483995	108.04
0.0486533	11.9261	0.0486533	4.10601	0.0486533	15.8661	0.0486533	33.443	0.0486533	67.0698	0.0486533	108.263
0.0487806	11.9897	0.0487806	4.13778	0.0487806	15.9296	0.0487806	33.5383	0.0487806	67.2923	0.0487806	108.454
0.0487806	11.9897	0.0487806	4.13778	0.0487806	15.9296	0.0487806	33.5383	0.0487806	67.2923	0.0487806	108.454
0.0489074	12.085	0.0489074	4.23313	0.0489074	16.025	0.0489074	33.6337	0.0489074	67.4195	0.0489074	108.644
0.0490344	12.1804	0.0490344	4.23313	0.0490344	16.0568	0.0490344	33.6972	0.0490344	67.5148	0.0490344	108.74
0.0491617	12.2758	0.0491617	4.26492	0.0491617	16.1203	0.0491617	33.7926	0.0491617	67.642	0.0491617	108.93
0.0491617	12.2758	0.0491617	4.26492	0.0491617	16.1203	0.0491617	33.7926	0.0491617	67.642	0.0491617	108.93
0.0492885	12.4029	0.0492885	4.26492	0.0492885	16.1521	0.0492885	33.8562	0.0492885	67.7373	0.0492885	108.994
0.0494155	12.5618	0.0494155	4.29671	0.0494155	16.1203	0.0494155	33.9515	0.0494155	67.8327	0.0494155	109.153
0.0495428	12.6254	0.0495428	4.3285	0.0495428	16.1839	0.0495428	34.0787	0.0495428	67.9916	0.0495428	109.375
0.0495428	12.6254	0.0495428	4.3285	0.0495428	16.1839	0.0495428	34.0787	0.0495428	67.9916	0.0495428	109.375
0.0496696	12.7207	0.0496696	4.29673	0.0496696	16.1839	0.0496696	34.1105	0.0496696	68.0869	0.0496696	109.502
0.0497966	12.7525	0.0497966	4.3285	0.0497966	16.2157	0.0497966	34.1422	0.0497966	68.214	0.0497966	109.661
0.0499239	12.8161	0.0499239	4.3285	0.0499239	16.3111	0.0499239	34.2376	0.0499239	68.373	0.0499239	109.916
0.0499239	12.8161	0.0499239	4.3285	0.0499239	16.3111	0.0499239	34.2376	0.0499239	68.373	0.0499239	109.916
0.0500507	13.0068	0.0500507	4.36027	0.0500507	16.3428	0.0500507	34.3012	0.0500507	68.4683	0.0500507	110.043
0.050305	13.1657	0.050305	4.36027	0.050305	16.5017	0.050305	34.4283	0.050305	68.8498	0.050305	110.361
0.050305	13.1657	0.050305	4.36027	0.050305	16.5017	0.050305	34.4283	0.050305	68.8498	0.050305	110.361
0.050305	13.1657	0.050305	4.36027	0.050305	16.5017	0.050305	34.4283	0.050305	68.8498	0.050305	110.361
0.0505588	13.5471	0.0505588	4.39206	0.0505588	16.5653	0.0505588	34.5554	0.0505588	69.0722	0.0505588	110.742
0.0506861	13.6742	0.0506861	4.48741	0.0506861	16.6289	0.0506861	34.6826	0.0506861	69.2312	0.0506861	110.933
0.0506861	13.6742	0.0506861	4.48741	0.0506861	16.6289	0.0506861	34.6826	0.0506861	69.2312	0.0506861	110.933
0.0508129	13.8967	0.0508129	4.5192	0.0508129	16.6607	0.0508129	34.7779	0.0508129	69.3583	0.0508129	111.028
0.0509399	13.9921	0.0509399	4.5192	0.0509399	16.6924	0.0509399	34.8733	0.0509399	69.4854	0.0509399	111.187
0.0510672	14.151	0.0510672	4.48743	0.0510672	16.756	0.0510672	34.9686	0.0510672	69.6126	0.0510672	111.41
0.0510672	14.151	0.0510672	4.48743	0.0510672	16.756	0.0510672	34.9686	0.0510672	69.6126	0.0510672	111.41
0.051194	14.3099	0.051194	4.48743	0.051194	16.756	0.051194	34.9686	0.051194	69.6762	0.051194	111.505
0.051321	14.4053	0.051321	4.48743	0.051321	16.756	0.051321	35.0322	0.051321	69.7715	0.051321	111.696
0.0514483	14.5006	0.0514483	4.55099	0.0514483	16.8514	0.0514483	35.1593	0.0514483	69.9304	0.0514483	111.95
0.0514483	14.5006	0.0514483	4.55099	0.0514483	16.8514	0.0514483	35.1593	0.0514483	69.9304	0.0514483	111.95
0.0515751	14.7231	0.0515751	4.61455	0.0515751	16.8831	0.0515751	35.1911	0.0515751	70.0576	0.0515751	112.109
0.0517021	14.7231	0.0517021	4.67811	0.0517021	16.9785	0.0517021	35.2229	0.0517021	70.2165	0.0517021	112.268
0.0518293	14.7231	0.0518293	4.64632	0.0518293	17.1057	0.0518293	35.3183	0.0518293	70.4072	0.0518293	112.522
0.0518293	14.7231	0.0518293	4.64632	0.0518293	17.1057	0.0518293	35.3183	0.0518293	70.4072	0.0518293	112.522
0.0519562	14.8821	0.0519562	4.67811	0.0519562	17.1374	0.0519562	35.4136	0.0519562	70.5343	0.0519562	112.713
0.0522104	15.1681	0.0522104	4.77348	0.0522104	17.2646	0.0522104	35.5407	0.0522104	70.8522	0.0522104	112.999
0.0522104	15.1681	0.0522104	4.77348	0.0522104	17.2646	0.0522104	35.5407	0.0522104	70.8522	0.0522104	112.999
0.0522104	15.1681	0.0522104	4.77348	0.0522104	17.2646	0.0522104	35.5407	0.0522104	70.8522	0.0522104	112.999
0.0523373	15.041	0.0523373	4.80527	0.0523373	17.3599	0.0523373	35.6043	0.0523373	70.9793	0.0523373	113.158
0.0525915	15.327	0.0525915	4.80527	0.0525915	17.4235	0.0525915	35.795	0.0525915	71.2336	0.0525915	113.539
0.0525915	15.327	0.0525915	4.80527	0.0525915	17.4235	0.0525915	35.795	0.0525915	71.2336	0.0525915	113.539
0.0525915	15.327	0.0525915	4.80527	0.0525915	17.4235	0.0525915	35.795	0.0525915	71.2336	0.0525915	113.539
0.0528454	15.3588	0.0528454	4.83703	0.0528454	17.4235	0.0528454	35.9539	0.0528454	71.4561	0.0528454	113.793
0.0529726	15.5495	0.0529726	4.77348	0.0529726	17.5188	0.0529726	36.0811	0.0529726	71.615	0.0529726	114.016
0.0529726	15.5495	0.0529726	4.77348	0.0529726	17.5188	0.0529726	36.0811	0.0529726	71.615	0.0529726	114.016
0.0530995	15.6449	0.0530995	4.7099	0.0530995	17.5188	0.0530995	36.0811	0.0530995	71.7421	0.0530995	114.143
0.0532265	15.6767	0.0532265	4.74169	0.0532265	17.5506	0.0532265	36.1446	0.0532265	71.901	0.0532265	114.302
0.0533537	15.7402	0.0533537	4.77348	0.0533537	17.7095	0.0533537	36.24	0.0533537	72.1235	0.0533537	114.556
0.0533537	15.7402	0.0533537	4.77348	0.0533537	17.7095	0.0533537	36.24	0.0533537	72.1235	0.0533537	114.556
0.0534806	15.7402	0.0534806	4.90061	0.0534806	17.7731	0.0534806	36.3353	0.0534806	72.2189	0.0534806	114.715
0.0536076	15.8356	0.0536076	4.9324	0.0536076	17.8684	0.0536076	36.4307	0.0536076	72.346	0.0536076	114.906
0.0537348	15.9309	0.0537348	4.86882	0.0537348	17.8367	0.0537348	36.526	0.0537348	72.5367	0.0537348	115.097
0.0537348	15.9309	0.0537348	4.86882	0.0537348	17.8367	0.0537348	36.526	0.0537348	72.5367	0.0537348	115.097
0.0538617	15.9945	0.0538617	4.90061	0.0538617	17.932	0.0538617	36.6214	0.0538617	72.6639	0.0538617	115.287
0.0539887	16.1534	0.0539887	4.90061	0.0539887	17.9638	0.0539887	36.685	0.0539887	72.791	0.0539887	115.414
0.0541159	16.3123	0.0541159	4.99596	0.0541159	18.0909	0.0541159	36.7803	0.0541159	72.9817	0.0541159	115.637
0.0541159	16.3123	0.0541159	4.99596	0.0541159	18.0909	0.0541159	36.7803	0.0541159	72.9817	0.0541159	115.637
0.0542428	16.4395	0.0542428	5.09131	0.0542428	18.1227	0.0542428	36.8439	0.0542428	73.1088	0.0542428	115.7
0.054497	16.662	0.054497	5.1231	0.054497	18.1863	0.054497	37.0982	0.054497	73.2996	0.054497	116.145
0.054497	16.662	0.054497	5.1231	0.054497	18.1863	0.054497	37.0982	0.054497	73.2996	0.054497	116.145
0.054497	16.662	0.054497	5.1231	0.054497	18.1863	0.054497	37.0982	0.054497	73.2996	0.054497	116.145
0.0547509	16.8209	0.0547509	5.09131	0.0547509	18.2181	0.0547509	37.1617	0.0547509	73.5538	0.0547509	116.4
0.0548781	16.9798	0.0548781	5.15489	0.0548781	18.3134	0.0548781	37.2889	0.0548781	73.7763	0.0548781	116.622
0.0548781	16.9798	0.0548781	5.15489	0.0548781	18.3134	0.0548781	37.2889	0.0548781	73.7763	0.0548781	116.622
0.055005	17.2023	0.055005	5.21847	0.055005	18.377	0.055005	37.3524	0.055005	73.9034	0.055005	116.781
0.055132	17.2977	0.055132	5.31382	0.055132	18.4406	0.055132	37.416	0.055132	74.0942	0.055132	117.004
0.0552592	17.3612	0.0552592	5.28203	0.0552592	18.5995	0.0552592	37.4796	0.0552592	74.2849	0.0552592	117.258
0.0552592	17.3612	0.0552592	5.28203	0.0552592	18.5995	0.0552592	37.4796	0.0552592	74.2849	0.0552592	117.258
0.0553861	17.6473	0.0553861	5.31382	0.0553861	18.6313	0.0553861	37.5749	0.0553861	74.412	0.0553861	117.417
0.0555131	17.7744	0.0555131	5.31382	0.0555131	18.663	0.0555131	37.6703	0.0555131	74.5074	0.0555131	117.544
0.0556403	17.9333	0.0556403	5.44096	0.0556403	18.7266	0.0556403	37.7974	0.0556403	74.7299	0.0556403	117.735
0.0556403	17.9333	0.0556403	5.44096	0.0556403	18.7266	0.0556403	37.7974	0.0556403	74.7299	0.0556403	117.735
0.0557672	18.2194	0.0557672	5.47273	0.0557672	18.822	0.0557672	37.9246	0.0557672	74.857	0.0557672	117.83
0.0558942	18.3783	0.0558942	5.47273	0.0558942	18.8538	0.0558942	38.0199	0.0558942	74.8887	0.0558942	118.021
0.0560214	18.569	0.0560214	5.47273	0.0560214	18.9491	0.0560214	38.147	0.0560214	75.0159	0.0560214	118.275
0.0560214	18.569	0.0560214	5.47273	0.0560214	18.9491	0.0560214	38.147	0.0560214	75.0159	0.0560214	118.275
0.0561483	18.6008	0.0561483	5.47273	0.0561483	18.9491	0.0561483	38.1788	0.0561483	75.143	0.0561483	118.37
0.0564025	18.9186	0.0564025	5.47273	0.0564025	19.1081	0.0564025	38.3696	0.0564025	76.0012	0.0564025	118.752
0.0564025	18.9186	0.0564025	5.47273	0.0564025	19.1081	0.0564025	38.3696	0.0564025	76.0012	0.0564025	118.752
0.0564025	18.9186	0.0564025	5.47273	0.0564025	19.1081	0.0564025	38.3696	0.0564025	76.0012	0.0564025	118.752
0.0566564	18.9186	0.0566564	5.5045	0.0566564	19.1716	0.0566564	38.4649	0.0566564	76.319	0.0566564	119.133
0.0567836	18.9822	0.0567836	5.53629	0.0567836	19.267	0.0567836	38.5603	0.0567836	75.3337	0.0567836	119.483
0.0567836	18.9822	0.0567836	5.53629	0.0567836	19.267	0.0567836	38.5603	0.0567836	75.3337	0.0567836	119.483
0.0569105	19.2683	0.0569105	5.59987	0.0569105	19.2987	0.0569105	38.6556	0.0569105	75.4291	0.0569105	119.642
0.0570375	19.3318	0.0570375	5.63166	0.0570375	19.3623	0.0570375	38.7509	0.0570375	75.5562	0.0570375	119.801
0.0571647	19.4908	0.0571647	5.63166	0.0571647	19.4577	0.0571647	38.8463	0.0571647	76.0966	0.0571647	119.928
0.0571647	19.4908	0.0571647	5.63166	0.0571647	19.4577	0.0571647	38.8463	0.0571647	76.0966	0.0571647	119.928
0.0572916	19.745	0.0572916	5.69522	0.0572916	19.553	0.0572916	38.9416	0.0572916	76.3191	0.0572916	120.023
0.0574186	19.8086	0.0574186	5.69522	0.0574186	19.6166	0.0574186	39.037	0.0574186	76.4144	0.0574186	120.15
0.0575458	19.9993	0.0575458	5.79057	0.0575458	19.7119	0.0575458	39.1641	0.0575458	76.6051	0.0575458	120.373
0.0575458	19.9993	0.0575458	5.79057	0.0575458	19.7119	0.0575458	39.1641	0.0575458	76.6051	0.0575458	120.373
0.0576727	20.19	0.0576727	5.72701	0.0576727	19.7119	0.0576727	39.2277	0.0576727	76.7005	0.0576727	120.5
0.0577997	20.19	0.0577997	5.72701	0.0577997	19.7119	0.0577997	39.3549	0.0577997	76.8912	0.0577997	120.691
0.0579269	20.4125	0.0579269	5.72701	0.0579269	19.7755	0.0579269	39.5138	0.0579269	77.4633	0.0579269	120.977
0.0579269	20.4125	0.0579269	5.72701	0.0579269	19.7755	0.0579269	39.5138	0.0579269	77.4633	0.0579269	120.977
0.0580538	20.6668	0.0580538	5.69522	0.0580538	19.7755	0.0580538	39.5456	0.0580538	77.5586	0.0580538	121.136
0.0581808	20.6032	0.0581808	5.75878	0.0581808	19.8709	0.0581808	39.6727	0.0581808	77.654	0.0581808	121.326
0.058308	20.7303	0.058308	5.69522	0.058308	19.9662	0.058308	39.8316	0.058308	77.6858	0.058308	121.58
0.058308	20.7303	0.058308	5.69522	0.058308	19.9662	0.058308	39.8316	0.058308	77.6858	0.058308	121.58
0.0585619	21.0164	0.0585619	5.85415	0.0585619	20.0616	0.0585619	39.9587	0.0585619	77.9718	0.0585619	121.898
0.0586891	21.1436	0.0586891	5.94949	0.0586891	20.1887	0.0586891	40.0859	0.0586891	78.385	0.0586891	122.121
0.0586891	21.1436	0.0586891	5.94949	0.0586891	20.1887	0.0586891	40.0859	0.0586891	78.385	0.0586891	122.121
0.058816	21.4296	0.058816	5.98128	0.058816	20.2523	0.058816	40.1812	0.058816	78.5439	0.058816	122.312
0.058943	21.4932	0.058943	5.98128	0.058943	20.3476	0.058943	40.3084	0.058943	78.5439	0.058943	122.439
0.0590702	21.7474	0.0590702	5.98128	0.0590702	20.4112	0.0590702	40.4673	0.0590702	78.83	0.0590702	122.693
0.0590702	21.7474	0.0590702	5.98128	0.0590702	20.4112	0.0590702	40.4673	0.0590702	78.83	0.0590702	122.693
0.0591971	21.9381	0.0591971	6.04484	0.0591971	20.5065	0.0591971	40.5627	0.0591971	78.9571	0.0591971	122.757
0.0593241	22.0653	0.0593241	6.04484	0.0593241	20.5065	0.0593241	40.658	0.0593241	79.2114	0.0593241	122.915
0.0594513	22.3195	0.0594513	6.04484	0.0594513	20.6019	0.0594513	40.7851	0.0594513	79.2114	0.0594513	123.106
0.0594513	22.3195	0.0594513	6.04484	0.0594513	20.6019	0.0594513	40.7851	0.0594513	79.2114	0.0594513	123.106
0.0595782	22.4467	0.0595782	5.98128	0.0595782	20.6019	0.0595782	40.8169	0.0595782	79.3385	0.0595782	123.233
0.0597052	22.4149	0.0597052	6.01307	0.0597052	20.6655	0.0597052	40.9123	0.0597052	79.4657	0.0597052	123.392
0.0598324	22.5738	0.0598324	6.10842	0.0598324	20.7608	0.0598324	41.0712	0.0598324	79.7517	0.0598324	123.742
0.0598324	22.5738	0.0598324	6.10842	0.0598324	20.7608	0.0598324	41.0712	0.0598324	79.7517	0.0598324	123.742
0.0599592	22.7646	0.0599592	6.14019	0.0599592	20.8244	0.0599592	41.1348	0.0599592	79.9107	0.0599592	123.901
0.0600863	22.8917	0.0600863	6.20375	0.0600863	20.8562	0.0600863	41.1983	0.0600863	80.1014	0.0600863	124.155
0.0602135	23.0188	0.0602135	6.20375	0.0602135	20.9833	0.0602135	41.3255	0.0602135	80.2285	0.0602135	124.378
0.0602135	23.0188	0.0602135	6.20375	0.0602135	20.9833	0.0602135	41.3255	0.0602135	80.2285	0.0602135	124.378
0.0603403	23.3049	0.0603403	6.26733	0.0603403	21.0787	0.0603403	41.389	0.0603403	80.3874	0.0603403	124.568
0.0605946	23.7816	0.0605946	6.39447	0.0605946	21.2376	0.0605946	41.6115	0.0605946	80.5781	0.0605946	124.95
0.0605946	23.7816	0.0605946	6.39447	0.0605946	21.2376	0.0605946	41.6115	0.0605946	80.5781	0.0605946	124.95
0.0607214	24.0677	0.0607214	6.48982	0.0607214	21.3012	0.0607214	41.7704	0.0607214	80.7053	0.0607214	125.077
0.0608485	24.322	0.0608485	6.48982	0.0608485	21.4283	0.0608485	41.8658	0.0608485	80.8006	0.0608485	125.236
0.0609757	24.5445	0.0609757	6.5534	0.0609757	21.4918	0.0609757	42.0247	0.0609757	81.1184	0.0609757	125.522
0.0609757	24.5445	0.0609757	6.5534	0.0609757	21.4918	0.0609757	42.0247	0.0609757	81.1184	0.0609757	125.522
0.0611025	24.6716	0.0611025	6.52161	0.0611025	21.4918	0.0611025	42.0883	0.0611025	81.2138	0.0611025	125.617
0.0612296	24.6398	0.0612296	6.5534	0.0612296	21.5236	0.0612296	42.1837	0.0612296	81.4681	0.0612296	125.776
0.0613568	24.8623	0.0613568	6.5534	0.0613568	21.6508	0.0613568	42.3426	0.0613568	81.5635	0.0613568	126.062
0.0613568	24.8623	0.0613568	6.5534	0.0613568	21.6508	0.0613568	42.3426	0.0613568	81.5635	0.0613568	126.062
0.0614836	25.0848	0.0614836	6.58519	0.0614836	21.7144	0.0614836	42.3743	0.0614836	81.7224	0.0614836	126.253
0.0616107	24.9259	0.0616107	6.58519	0.0616107	21.8097	0.0616107	42.4379	0.0616107	81.8495	0.0616107	126.475
0.0617379	25.0848	0.0617379	6.5534	0.0617379	21.9051	0.0617379	42.5651	0.0617379	82.2627	0.0617379	126.761
0.0617379	25.0848	0.0617379	6.5534	0.0617379	21.9051	0.0617379	42.5651	0.0617379	82.2627	0.0617379	126.761
0.0618647	25.3391	0.0618647	6.61698	0.0618647	21.9686	0.0618647	42.6922	0.0618647	82.3898	0.0618647	126.92
0.0619918	25.4344	0.0619918	6.68054	0.0619918	22.0322	0.0619918	42.7557	0.0619918	82.358	0.0619918	127.079
0.062119	25.6251	0.062119	6.71233	0.062119	22.1593	0.062119	42.8511	0.062119	82.6123	0.062119	127.302
0.062119	25.6251	0.062119	6.71233	0.062119	22.1593	0.062119	42.8511	0.062119	82.6123	0.062119	127.302
0.0622458	25.8794	0.0622458	6.71233	0.0622458	22.2547	0.0622458	42.9465	0.0622458	82.7713	0.0622458	127.461
0.0623729	25.9112	0.0623729	6.71233	0.0623729	22.2229	0.0623729	43.0736	0.0623729	83.0891	0.0623729	127.588
0.0625001	26.1654	0.0625001	6.80768	0.0625001	22.2865	0.0625001	43.2007	0.0625001	83.248	0.0625001	127.81
0.0626269	26.388	0.0626269	6.83945	0.0626269	22.3501	0.0626269	43.2961	0.0626269	83.4069	0.0626269	127.906
0.062754	26.388	0.062754	6.83945	0.062754	22.3501	0.062754	43.3914	0.062754	83.5341	0.062754	128.128
0.0628812	26.6422	0.0628812	6.83945	0.0628812	22.4454	0.0628812	43.614	0.0628812	83.7248	0.0628812	128.414
0.0628812	26.6422	0.0628812	6.83945	0.0628812	22.4454	0.0628812	43.614	0.0628812	83.7248	0.0628812	128.414
0.063008	26.8329	0.063008	6.80768	0.063008	22.4454	0.063008	43.6775	0.063008	83.8519	0.063008	128.573
0.0631351	26.6422	0.0631351	6.80768	0.0631351	22.3501	0.0631351	43.8047	0.0631351	84.0108	0.0631351	128.764
0.0632623	26.8329	0.0632623	6.87126	0.0632623	22.4772	0.0632623	43.9636	0.0632623	84.2651	0.0632623	129.05
0.0632623	26.8329	0.0632623	6.87126	0.0632623	22.4772	0.0632623	43.9636	0.0632623	84.2651	0.0632623	129.05
0.0633891	27.119	0.0633891	6.93482	0.0633891	22.6043	0.0633891	44.0589	0.0633891	84.3922	0.0633891	129.209
0.0635162	27.1825	0.0635162	6.96661	0.0635162	22.6043	0.0635162	44.1225	0.0635162	84.5829	0.0635162	129.431
0.0636434	27.3097	0.0636434	6.96661	0.0636434	22.7315	0.0636434	44.2178	0.0636434	84.8054	0.0636434	129.654
0.0636434	27.3097	0.0636434	6.96661	0.0636434	22.7315	0.0636434	44.2178	0.0636434	84.8054	0.0636434	129.654
0.0637702	27.5322	0.0637702	7.03016	0.0637702	22.8268	0.0637702	44.3132	0.0637702	84.9962	0.0637702	129.844
0.0638973	27.6275	0.0638973	7.06193	0.0638973	22.8904	0.0638973	44.4721	0.0638973	85.1233	0.0638973	129.972
0.0640245	27.8818	0.0640245	7.12549	0.0640245	22.9857	0.0640245	44.5992	0.0640245	85.3458	0.0640245	130.226
0.0640245	27.8818	0.0640245	7.12549	0.0640245	22.9857	0.0640245	44.5992	0.0640245	85.3458	0.0640245	130.226
0.0641513	28.1361	0.0641513	7.18907	0.0641513	23.0493	0.0641513	44.7264	0.0641513	85.5047	0.0641513	130.353
0.0642784	28.2632	0.0642784	7.18907	0.0642784	23.0493	0.0642784	44.8535	0.0642784	85.6318	0.0642784	130.544
0.0644056	28.4857	0.0644056	7.22086	0.0644056	23.1128	0.0644056	45.0124	0.0644056	86.1086	0.0644056	130.83
0.0645324	28.6446	0.0645324	7.09372	0.0645324	23.1128	0.0645324	45.076	0.0645324	86.2357	0.0645324	130.957
0.0646595	28.6764	0.0646595	7.12551	0.0646595	23.2082	0.0646595	45.2032	0.0646595	86.3947	0.0646595	131.179
0.0647867	28.9625	0.0647867	7.15728	0.0647867	23.3353	0.0647867	45.3939	0.0647867	86.045	0.0647867	131.434
0.0647867	28.9625	0.0647867	7.15728	0.0647867	23.3353	0.0647867	45.3939	0.0647867	86.045	0.0647867	131.434
0.0649135	29.2485	0.0649135	7.25263	0.0649135	23.3989	0.0649135	45.4574	0.0649135	86.204	0.0649135	131.593
0.0650406	29.3439	0.0650406	7.31621	0.0650406	23.5261	0.0650406	45.521	0.0650406	86.3629	0.0650406	131.815
0.0651678	29.471	0.0651678	7.28444	0.0651678	23.6532	0.0651678	45.6481	0.0651678	86.9668	0.0651678	132.101
0.0651678	29.471	0.0651678	7.28444	0.0651678	23.6532	0.0651678	45.6481	0.0651678	86.9668	0.0651678	132.101
0.0652946	29.7571	0.0652946	7.37979	0.0652946	23.7803	0.0652946	45.7753	0.0652946	87.0939	0.0652946	132.292
0.0654217	29.7571	0.0654217	7.44335	0.0654217	23.8439	0.0654217	45.8388	0.0654217	87.2528	0.0654217	132.451
0.0655489	30.0113	0.0655489	7.5387	0.0655489	23.971	0.0655489	45.966	0.0655489	87.38	0.0655489	132.641
0.0655489	30.0113	0.0655489	7.5387	0.0655489	23.971	0.0655489	45.966	0.0655489	87.38	0.0655489	132.641
0.0656757	30.1703	0.0656757	7.60228	0.0656757	24.0664	0.0656757	46.0931	0.0656757	87.5707	0.0656757	132.8
0.0658028	30.2974	0.0658028	7.57049	0.0658028	24.1617	0.0658028	46.2202	0.0658028	87.6978	0.0658028	132.959
0.06593	30.5835	0.06593	7.63405	0.06593	24.2253	0.06593	46.3792	0.06593	87.8885	0.06593	133.277
0.06593	30.5835	0.06593	7.63405	0.06593	24.2253	0.06593	46.3792	0.06593	87.8885	0.06593	133.277
0.0660568	30.5517	0.0660568	7.69761	0.0660568	24.2889	0.0660568	46.5063	0.0660568	88.0474	0.0660568	133.404
0.0661839	30.8695	0.0661839	7.7294	0.0661839	24.3207	0.0661839	46.6335	0.0661839	88.2064	0.0661839	133.595
0.0663111	31.1556	0.0663111	7.7294	0.0663111	24.4478	0.0663111	46.8242	0.0663111	88.4289	0.0663111	133.817
0.0663111	31.1556	0.0663111	7.7294	0.0663111	24.4478	0.0663111	46.8242	0.0663111	88.4289	0.0663111	133.817
0.0664379	31.4098	0.0664379	7.76119	0.0664379	24.5114	0.0664379	46.8559	0.0664379	88.5878	0.0664379	134.04
0.066565	31.6641	0.066565	7.79298	0.066565	24.6067	0.066565	46.9513	0.066565	88.7785	0.066565	134.294
0.0666922	31.7913	0.0666922	7.79298	0.0666922	24.7339	0.0666922	47.1102	0.0666922	89.0327	0.0666922	134.612
0.066819	31.9184	0.066819	7.85654	0.066819	24.8292	0.066819	47.2374	0.066819	89.2235	0.066819	134.739
0.066946	32.1727	0.066946	7.95188	0.066946	24.861	0.066946	47.3327	0.066946	89.4142	0.066946	134.962
0.0670733	32.427	0.0670733	7.98367	0.0670733	24.9881	0.0670733	47.4281	0.0670733	89.7002	0.0670733	135.216
0.0670733	32.427	0.0670733	7.98367	0.0670733	24.9881	0.0670733	47.4281	0.0670733	89.7002	0.0670733	135.216
0.0672001	32.3634	0.0672001	8.01546	0.0672001	25.0835	0.0672001	47.5234	0.0672001	89.8909	0.0672001	135.407
0.0673271	32.6494	0.0673271	7.98367	0.0673271	25.0835	0.0673271	47.6823	0.0673271	89.9863	0.0673271	135.534
0.0674544	32.9037	0.0674544	8.04725	0.0674544	25.147	0.0674544	47.7777	0.0674544	90.2088	0.0674544	135.788
0.0674544	32.9037	0.0674544	8.04725	0.0674544	25.147	0.0674544	47.7777	0.0674544	90.2088	0.0674544	135.788
0.0675812	32.9037	0.0675812	8.01546	0.0675812	25.2424	0.0675812	47.9048	0.0675812	90.3677	0.0675812	135.915
0.0677082	33.1898	0.0677082	8.01546	0.0677082	25.306	0.0677082	48.0637	0.0677082	90.5266	0.0677082	136.011
0.0678355	33.5394	0.0678355	8.07902	0.0678355	25.4331	0.0678355	48.318	0.0678355	90.7173	0.0678355	136.297
0.0678355	33.5394	0.0678355	8.07902	0.0678355	25.4331	0.0678355	48.318	0.0678355	90.7173	0.0678355	136.297
0.0679623	33.7301	0.0679623	8.1426	0.0679623	25.4967	0.0679623	48.4134	0.0679623	90.8445	0.0679623	136.456
0.0680893	33.9208	0.0680893	8.1426	0.0680893	25.6238	0.0680893	48.5405	0.0680893	91.0352	0.0680893	136.773
0.0682166	34.048	0.0682166	8.1426	0.0682166	25.7192	0.0682166	48.7312	0.0682166	91.2894	0.0682166	137.028
0.0682166	34.048	0.0682166	8.1426	0.0682166	25.7192	0.0682166	48.7312	0.0682166	91.2894	0.0682166	137.028
0.0683434	34.334	0.0683434	8.23795	0.0683434	25.8145	0.0683434	48.8265	0.0683434	91.4801	0.0683434	137.218
0.0684704	34.6201	0.0684704	8.30153	0.0684704	25.8463	0.0684704	48.8901	0.0684704	91.6072	0.0684704	137.409
0.0685977	34.8743	0.0685977	8.33332	0.0685977	26.0052	0.0685977	49.0173	0.0685977	91.8298	0.0685977	137.695
0.0687245	35.1604	0.0687245	8.42867	0.0687245	26.1006	0.0687245	49.1126	0.0687245	92.0205	0.0687245	137.918
0.0688515	34.7154	0.0688515	8.46044	0.0688515	26.1959	0.0688515	49.2397	0.0688515	92.243	0.0688515	138.045
0.0689788	34.9697	0.0689788	8.49221	0.0689788	26.2913	0.0689788	49.3669	0.0689788	92.4972	0.0689788	138.267
0.0689788	34.9697	0.0689788	8.49221	0.0689788	26.2913	0.0689788	49.3669	0.0689788	92.4972	0.0689788	138.267
0.0691056	35.2557	0.0691056	8.55579	0.0691056	26.4184	0.0691056	49.5258	0.0691056	92.6879	0.0691056	138.426
0.0692326	35.4464	0.0692326	8.55579	0.0692326	26.482	0.0692326	49.653	0.0692326	92.7833	0.0692326	138.649
0.0693599	35.7325	0.0693599	8.71472	0.0693599	26.5456	0.0693599	49.8437	0.0693599	92.974	0.0693599	138.935
0.0693599	35.7325	0.0693599	8.71472	0.0693599	26.5456	0.0693599	49.8437	0.0693599	92.974	0.0693599	138.935
0.0694867	35.955	0.0694867	8.74649	0.0694867	26.6091	0.0694867	49.9708	0.0694867	93.1329	0.0694867	139.062
0.0696137	35.6054	0.0696137	8.77828	0.0696137	26.7045	0.0696137	50.1615	0.0696137	93.2918	0.0696137	139.284
0.069741	35.9232	0.069741	8.77828	0.069741	26.8634	0.069741	50.3522	0.069741	93.5461	0.069741	139.634
0.069741	35.9232	0.069741	8.77828	0.069741	26.8634	0.069741	50.3522	0.069741	93.5461	0.069741	139.634
0.0698678	36.3046	0.0698678	8.77828	0.0698678	26.927	0.0698678	50.4476	0.0698678	93.705	0.0698678	139.825
0.0699948	35.3829	0.0699948	8.87363	0.0699948	26.9905	0.0699948	50.5429	0.0699948	93.9275	0.0699948	140.079
0.0701221	35.5736	0.0701221	8.87363	0.0701221	27.1177	0.0701221	50.67	0.0701221	94.15	0.0701221	140.301
0.0701221	35.5736	0.0701221	8.87363	0.0701221	27.1177	0.0701221	50.67	0.0701221	94.15	0.0701221	140.301
0.0702489	35.8279	0.0702489	8.90542	0.0702489	27.213	0.0702489	50.829	0.0702489	94.3725	0.0702489	140.492
0.0703759	36.0821	0.0703759	8.969	0.0703759	27.3084	0.0703759	50.9561	0.0703759	94.5314	0.0703759	140.651
0.0705032	36.3364	0.0705032	9.00079	0.0705032	27.4355	0.0705032	51.115	0.0705032	94.8175	0.0705032	140.937
0.07063	36.686	0.07063	9.09613	0.07063	27.5626	0.07063	51.2421	0.07063	94.9764	0.07063	141.128
0.070757	36.9721	0.070757	9.09613	0.070757	27.658	0.070757	51.3693	0.070757	95.1035	0.070757	141.318
0.070757	36.9721	0.070757	9.09613	0.070757	27.658	0.070757	51.3693	0.070757	95.1035	0.070757	141.318
0.0708843	37.2582	0.0708843	9.15969	0.0708843	27.7534	0.0708843	51.56	0.0708843	95.326	0.0708843	141.573
0.0710111	37.5442	0.0710111	9.12792	0.0710111	27.8487	0.0710111	51.7189	0.0710111	95.4532	0.0710111	141.7
0.0711381	37.8938	0.0711381	9.12792	0.0711381	27.8805	0.0711381	51.9096	0.0711381	95.6439	0.0711381	141.891
0.0712654	38.2117	0.0712654	9.1915	0.0712654	28.0076	0.0712654	52.0685	0.0712654	95.8346	0.0712654	142.208
0.0712654	38.2117	0.0712654	9.1915	0.0712654	28.0076	0.0712654	52.0685	0.0712654	95.8346	0.0712654	142.208
0.0713922	38.5295	0.0713922	9.25506	0.0713922	28.0712	0.0713922	52.1321	0.0713922	96.0571	0.0713922	142.399
0.0715192	38.7838	0.0715192	9.28685	0.0715192	28.1984	0.0715192	52.2592	0.0715192	96.2478	0.0715192	142.685
0.0716465	39.0063	0.0716465	9.28685	0.0716465	28.3255	0.0716465	52.4817	0.0716465	96.5021	0.0716465	143.003
0.0716465	39.0063	0.0716465	9.28685	0.0716465	28.3255	0.0716465	52.4817	0.0716465	96.5021	0.0716465	143.003
0.0717733	39.3559	0.0717733	9.35043	0.0717733	28.4208	0.0717733	52.6089	0.0717733	96.7245	0.0717733	143.162
0.0719003	39.7055	0.0719003	9.41399	0.0719003	28.4844	0.0719003	52.6724	0.0719003	96.9152	0.0719003	143.257
0.0720276	39.8962	0.0720276	9.44576	0.0720276	28.6751	0.0720276	52.7996	0.0720276	97.2013	0.0720276	143.512
0.0720276	39.8962	0.0720276	9.44576	0.0720276	28.6751	0.0720276	52.7996	0.0720276	97.2013	0.0720276	143.512
0.0721544	40.3094	0.0721544	9.57288	0.0721544	28.8022	0.0721544	52.9585	0.0721544	97.392	0.0721544	143.766
0.0722814	40.5955	0.0722814	9.54109	0.0722814	28.9294	0.0722814	53.1174	0.0722814	97.5509	0.0722814	144.084
0.0724086	40.9133	0.0724086	9.63646	0.0724086	28.9929	0.0724086	53.2763	0.0724086	97.837	0.0724086	144.338
0.0725355	41.1994	0.0725355	9.73183	0.0725355	29.1201	0.0725355	53.4353	0.0725355	98.0277	0.0725355	144.465
0.0726625	41.5808	0.0726625	9.76362	0.0726625	29.1837	0.0726625	53.5942	0.0726625	98.1866	0.0726625	144.592
0.0726625	41.5808	0.0726625	9.76362	0.0726625	29.1837	0.0726625	53.5942	0.0726625	98.1866	0.0726625	144.592
0.0727897	41.8986	0.0727897	9.85897	0.0727897	29.3108	0.0727897	53.7849	0.0727897	98.3455	0.0727897	144.91
0.0729166	42.2483	0.0729166	9.85897	0.0729166	29.3426	0.0729166	53.8802	0.0729166	98.5044	0.0729166	145.069
0.0730436	42.5026	0.0730436	9.95432	0.0730436	29.4379	0.0730436	54.0392	0.0730436	98.7269	0.0730436	145.355
0.0731708	42.8204	0.0731708	9.98611	0.0731708	29.5651	0.0731708	54.2299	0.0731708	99.013	0.0731708	145.705
0.0731708	42.8204	0.0731708	9.98611	0.0731708	29.5651	0.0731708	54.2299	0.0731708	99.013	0.0731708	145.705
0.0732977	43.2018	0.0732977	9.98611	0.0732977	29.6922	0.0732977	54.357	0.0732977	99.2037	0.0732977	145.864
0.0734247	43.3607	0.0734247	10.0497	0.0734247	29.7875	0.0734247	54.4842	0.0734247	99.3944	0.0734247	146.118
0.0735519	43.5196	0.0735519	10.0497	0.0735519	29.9782	0.0735519	54.6431	0.0735519	99.7123	0.0735519	146.372
0.0735519	43.5196	0.0735519	10.0497	0.0735519	29.9782	0.0735519	54.6431	0.0735519	99.7123	0.0735519	146.372
0.0736788	43.9328	0.0736788	10.1768	0.0736788	30.0736	0.0736788	54.802	0.0736788	99.9347	0.0736788	146.595
0.0738058	43.8057	0.0738058	10.2086	0.0738058	30.2325	0.0738058	54.9609	0.0738058	100.125	0.0738058	146.785
0.073933	44.1235	0.073933	10.2404	0.073933	30.3597	0.073933	55.2152	0.073933	100.38	0.073933	147.04
0.073933	44.1235	0.073933	10.2404	0.073933	30.3597	0.073933	55.2152	0.073933	100.38	0.073933	147.04
0.0740599	44.4732	0.0740599	10.3675	0.0740599	30.5186	0.0740599	55.3741	0.0740599	100.602	0.0740599	147.23
0.0741869	44.4414	0.0741869	10.3357	0.0741869	30.5821	0.0741869	55.533	0.0741869	100.761	0.0741869	147.453
0.0743141	44.6957	0.0743141	10.4629	0.0743141	30.6775	0.0743141	55.5648	0.0743141	100.984	0.0743141	147.802
0.074441	44.9817	0.074441	10.4629	0.074441	30.7728	0.074441	55.692	0.074441	101.143	0.074441	147.961
0.074441	44.9817	0.074441	10.4629	0.074441	30.7728	0.074441	55.692	0.074441	101.143	0.074441	147.961
0.074568	45.0135	0.074568	10.5264	0.074568	30.8364	0.074568	55.8509	0.074568	101.333	0.074568	148.184
0.0746952	45.4903	0.0746952	10.5582	0.0746952	30.9953	0.0746952	56.1369	0.0746952	101.556	0.0746952	148.47
0.0748221	45.967	0.0748221	10.6218	0.0748221	31.0589	0.0748221	56.2641	0.0748221	101.746	0.0748221	148.661
0.0749491	46.2849	0.0749491	10.7171	0.0749491	31.186	0.0749491	56.3912	0.0749491	101.937	0.0749491	148.915
0.0749491	46.2849	0.0749491	10.7171	0.0749491	31.186	0.0749491	56.3912	0.0749491	101.937	0.0749491	148.915
0.0750763	46.3802	0.0750763	10.7171	0.0750763	31.3767	0.0750763	56.5819	0.0750763	102.223	0.0750763	149.233
0.0752032	46.7616	0.0752032	10.8125	0.0752032	31.5039	0.0752032	56.709	0.0752032	102.446	0.0752032	149.423
0.0753302	46.5391	0.0753302	10.8443	0.0753302	31.631	0.0753302	56.868	0.0753302	102.668	0.0753302	149.646
0.0754574	46.8888	0.0754574	10.9078	0.0754574	31.79	0.0754574	56.9633	0.0754574	102.954	0.0754574	149.9
0.0754574	46.8888	0.0754574	10.9078	0.0754574	31.79	0.0754574	56.9633	0.0754574	102.954	0.0754574	149.9
0.0755843	47.2384	0.0755843	11.035	0.0755843	31.9171	0.0755843	57.154	0.0755843	103.177	0.0755843	150.155
0.0757113	47.4609	0.0757113	11.0668	0.0757113	32.0442	0.0757113	57.3447	0.0757113	103.336	0.0757113	150.345
0.0758385	47.747	0.0758385	11.0985	0.0758385	32.2032	0.0758385	57.5672	0.0758385	103.59	0.0758385	150.631
0.0758385	47.747	0.0758385	11.0985	0.0758385	32.2032	0.0758385	57.5672	0.0758385	103.59	0.0758385	150.631
0.0759654	48.1284	0.0759654	11.1621	0.0759654	32.2985	0.0759654	57.6943	0.0759654	103.749	0.0759654	150.758
0.0760924	48.1602	0.0760924	11.1621	0.0760924	32.3939	0.0760924	57.8851	0.0760924	103.908	0.0760924	150.981
0.0762196	48.5098	0.0762196	11.2892	0.0762196	32.5528	0.0762196	58.1076	0.0762196	104.13	0.0762196	151.267
0.0763465	48.8594	0.0763465	11.2892	0.0763465	32.6481	0.0763465	58.2347	0.0763465	104.289	0.0763465	151.458
0.0763465	48.8594	0.0763465	11.2892	0.0763465	32.6481	0.0763465	58.2347	0.0763465	104.289	0.0763465	151.458
0.0764735	49.0183	0.0764735	11.3846	0.0764735	32.7435	0.0764735	58.3936	0.0764735	104.512	0.0764735	151.68
0.0766007	49.3362	0.0766007	11.3846	0.0766007	32.9024	0.0766007	58.5843	0.0766007	104.766	0.0766007	152.03
0.0767276	49.8447	0.0767276	11.48	0.0767276	32.9978	0.0767276	58.7432	0.0767276	104.988	0.0767276	152.22
0.0768546	50.1943	0.0768546	11.5435	0.0768546	33.1249	0.0768546	58.8704	0.0768546	105.243	0.0768546	152.475
0.0768546	50.1943	0.0768546	11.5435	0.0768546	33.1249	0.0768546	58.8704	0.0768546	105.243	0.0768546	152.475
0.0769818	50.4168	0.0769818	11.5753	0.0769818	33.2838	0.0769818	59.0293	0.0769818	105.529	0.0769818	152.761
0.0771087	50.83	0.0771087	11.7025	0.0771087	33.4428	0.0771087	59.1564	0.0771087	105.751	0.0771087	152.952
0.0772357	51.1479	0.0772357	11.7025	0.0772357	33.6017	0.0772357	59.3154	0.0772357	105.91	0.0772357	153.142
0.0773629	51.4975	0.0773629	11.766	0.0773629	33.7606	0.0773629	59.5061	0.0773629	106.196	0.0773629	153.396
0.0773629	51.4975	0.0773629	11.766	0.0773629	33.7606	0.0773629	59.5061	0.0773629	106.196	0.0773629	153.396
0.0774898	51.8471	0.0774898	11.9249	0.0774898	33.9195	0.0774898	59.665	0.0774898	106.387	0.0774898	153.587
0.0776168	52.1967	0.0776168	11.9567	0.0776168	34.0148	0.0776168	59.8875	0.0776168	106.546	0.0776168	153.841
0.077744	52.6099	0.077744	12.0521	0.077744	34.142	0.077744	60.11	0.077744	106.768	0.077744	154.159
0.077744	52.6099	0.077744	12.0521	0.077744	34.142	0.077744	60.11	0.077744	106.768	0.077744	154.159
0.0778709	52.9914	0.0778709	12.0838	0.0778709	34.2373	0.0778709	60.2371	0.0778709	106.927	0.0778709	154.318
0.0779979	53.341	0.0779979	12.1792	0.0779979	34.3327	0.0779979	60.4278	0.0779979	107.15	0.0779979	154.573
0.0781251	53.6588	0.0781251	12.211	0.0781251	34.5234	0.0781251	60.6821	0.0781251	107.436	0.0781251	154.922
0.078252	54.1038	0.078252	12.3381	0.078252	34.6188	0.078252	60.8092	0.078252	107.69	0.078252	155.145
0.078252	54.1038	0.078252	12.3381	0.078252	34.6188	0.078252	60.8092	0.078252	107.69	0.078252	155.145
0.078379	54.4216	0.078379	12.4335	0.078379	34.7777	0.078379	60.9363	0.078379	107.913	0.078379	155.367
0.0785062	54.6441	0.0785062	12.4017	0.0785062	34.9684	0.0785062	61.0953	0.0785062	108.23	0.0785062	155.685
0.0786331	55.0573	0.0786331	12.5288	0.0786331	35.0955	0.0786331	61.2542	0.0786331	108.389	0.0786331	155.876
0.0787601	55.0891	0.0787601	12.5924	0.0787601	35.2227	0.0787601	61.4131	0.0787601	108.612	0.0787601	156.13
0.0787601	55.0891	0.0787601	12.5924	0.0787601	35.2227	0.0787601	61.4131	0.0787601	108.612	0.0787601	156.13
0.0788873	55.4387	0.0788873	12.656	0.0788873	35.4134	0.0788873	61.5721	0.0788873	108.866	0.0788873	156.384
0.0790142	55.8837	0.0790142	12.7513	0.0790142	35.5723	0.0790142	61.731	0.0790142	109.089	0.0790142	156.575
0.0791412	56.2333	0.0791412	12.7513	0.0791412	35.6994	0.0791412	61.9217	0.0791412	109.216	0.0791412	156.766
0.0792684	56.6148	0.0792684	12.8467	0.0792684	35.8265	0.0792684	62.1441	0.0792684	109.47	0.0792684	157.083
0.0792684	56.6148	0.0792684	12.8467	0.0792684	35.8265	0.0792684	62.1441	0.0792684	109.47	0.0792684	157.083
0.0793953	56.9962	0.0793953	12.942	0.0793953	35.9219	0.0793953	62.3031	0.0793953	109.629	0.0793953	157.242
0.0795223	57.1233	0.0795223	13.0056	0.0795223	35.9855	0.0795223	62.5256	0.0795223	109.915	0.0795223	157.528
0.0796495	57.5047	0.0796495	13.0691	0.0796495	36.1444	0.0796495	62.7798	0.0796495	110.169	0.0796495	157.878
0.0796495	57.5047	0.0796495	13.0691	0.0796495	36.1444	0.0796495	62.7798	0.0796495	110.169	0.0796495	157.878
0.0797764	57.9815	0.0797764	13.1009	0.0797764	36.2397	0.0797764	62.907	0.0797764	110.392	0.0797764	158.101
0.0799034	58.2675	0.0799034	13.1645	0.0799034	36.3987	0.0799034	63.0341	0.0799034	110.551	0.0799034	158.291
0.0800306	58.5536	0.0800306	13.1645	0.0800306	36.5576	0.0800306	63.2248	0.0800306	110.837	0.0800306	158.641
0.0801575	58.9986	0.0801575	13.2917	0.0801575	36.6847	0.0801575	63.3837	0.0801575	111.027	0.0801575	158.832
0.0801575	58.9986	0.0801575	13.2917	0.0801575	36.6847	0.0801575	63.3837	0.0801575	111.027	0.0801575	158.832
0.0802845	59.4118	0.0802845	13.4188	0.0802845	36.8119	0.0802845	63.5427	0.0802845	111.25	0.0802845	159.086
0.0804117	59.7296	0.0804117	13.387	0.0804117	37.0344	0.0804117	63.7016	0.0804117	111.568	0.0804117	159.372
0.0805385	60.2382	0.0805385	13.5459	0.0805385	37.1933	0.0805385	63.8605	0.0805385	111.79	0.0805385	159.626
0.0805385	60.2382	0.0805385	13.5459	0.0805385	37.1933	0.0805385	63.8605	0.0805385	111.79	0.0805385	159.626
0.0806656	60.6513	0.0806656	13.5459	0.0806656	37.3522	0.0806656	64.0512	0.0806656	111.981	0.0806656	159.817
0.0807928	61.0328	0.0807928	13.6731	0.0807928	37.4793	0.0807928	64.2737	0.0807928	112.267	0.0807928	160.071
0.0809196	61.4142	0.0809196	13.7367	0.0809196	37.6065	0.0809196	64.4644	0.0809196	112.458	0.0809196	160.23
0.0810467	61.8274	0.0810467	13.7367	0.0810467	37.67	0.0810467	64.6869	0.0810467	112.617	0.0810467	160.484
0.0810467	61.8274	0.0810467	13.7367	0.0810467	37.67	0.0810467	64.6869	0.0810467	112.617	0.0810467	160.484
0.0811739	62.2088	0.0811739	13.832	0.0811739	37.829	0.0811739	64.9412	0.0811739	112.839	0.0811739	160.834
0.0813007	62.622	0.0813007	13.9273	0.0813007	37.9243	0.0813007	65.0683	0.0813007	113.03	0.0813007	161.057
0.0814278	62.908	0.0814278	14.0227	0.0814278	38.0514	0.0814278	65.2272	0.0814278	113.316	0.0814278	161.311
0.081555	63.2577	0.081555	14.0545	0.081555	38.2104	0.081555	65.4815	0.081555	113.602	0.081555	161.66
0.081555	63.2577	0.081555	14.0545	0.081555	38.2104	0.081555	65.4815	0.081555	113.602	0.081555	161.66
0.0816818	63.8298	0.0816818	14.1816	0.0816818	38.3693	0.0816818	65.6404	0.0816818	113.824	0.0816818	161.851
0.0818089	64.2112	0.0818089	14.2452	0.0818089	38.4964	0.0818089	65.7993	0.0818089	114.015	0.0818089	162.105
0.0819361	64.0523	0.0819361	14.277	0.0819361	38.7189	0.0819361	65.9901	0.0819361	114.365	0.0819361	162.423
0.0819361	64.0523	0.0819361	14.277	0.0819361	38.7189	0.0819361	65.9901	0.0819361	114.365	0.0819361	162.423
0.0820629	64.4972	0.0820629	14.4359	0.0820629	38.8461	0.0820629	66.149	0.0820629	114.619	0.0820629	162.678
0.08219	64.8469	0.08219	14.5313	0.08219	39.005	0.08219	66.3079	0.08219	114.842	0.08219	162.9
0.0823172	64.9104	0.0823172	14.6266	0.0823172	39.1639	0.0823172	66.4668	0.0823172	115.159	0.0823172	163.186
0.082444	65.419	0.082444	14.7537	0.082444	39.3546	0.082444	66.6575	0.082444	115.35	0.082444	163.409
0.082444	65.419	0.082444	14.7537	0.082444	39.3546	0.082444	66.6575	0.082444	115.35	0.082444	163.409
0.0825711	65.6097	0.0825711	14.7855	0.0825711	39.4499	0.0825711	66.88	0.0825711	115.541	0.0825711	163.631
0.0826983	65.8322	0.0826983	14.7855	0.0826983	39.5771	0.0826983	67.1661	0.0826983	115.732	0.0826983	163.949
0.0828251	66.1818	0.0828251	14.8173	0.0828251	39.8314	0.0828251	67.325	0.0828251	115.89	0.0828251	164.108
0.0829522	66.4043	0.0829522	14.8491	0.0829522	39.9267	0.0829522	67.5157	0.0829522	116.145	0.0829522	164.362
0.0829522	66.4043	0.0829522	14.8491	0.0829522	39.9267	0.0829522	67.5157	0.0829522	116.145	0.0829522	164.362
0.0830794	66.7857	0.0830794	14.9444	0.0830794	40.0856	0.0830794	67.77	0.0830794	116.463	0.0830794	164.712
0.0832062	67.326	0.0832062	15.0716	0.0832062	40.0221	0.0832062	67.8971	0.0832062	116.685	0.0832062	164.934
0.0833333	67.485	0.0833333	15.1987	0.0833333	40.181	0.0833333	68.056	0.0833333	116.939	0.0833333	165.22
0.0834605	67.8664	0.0834605	15.1987	0.0834605	40.4035	0.0834605	68.2785	0.0834605	117.225	0.0834605	165.57
0.0834605	67.8664	0.0834605	15.1987	0.0834605	40.4035	0.0834605	68.2785	0.0834605	117.225	0.0834605	165.57
0.0835873	68.4067	0.0835873	15.3576	0.0835873	40.6578	0.0835873	68.4374	0.0835873	117.448	0.0835873	165.792
0.0837144	68.6928	0.0837144	15.453	0.0837144	40.8167	0.0837144	68.5964	0.0837144	117.639	0.0837144	165.983
0.0838416	69.1378	0.0838416	15.5483	0.0838416	41.0074	0.0838416	68.7871	0.0838416	117.988	0.0838416	166.269
0.0838416	69.1378	0.0838416	15.5483	0.0838416	41.0074	0.0838416	68.7871	0.0838416	117.988	0.0838416	166.269
0.0839684	69.6145	0.0839684	15.6755	0.0839684	41.1345	0.0839684	69.0095	0.0839684	118.211	0.0839684	166.523
0.0840955	70.0913	0.0840955	15.7073	0.0840955	41.2616	0.0840955	69.232	0.0840955	118.433	0.0840955	166.778
0.0842227	70.568	0.0842227	15.8026	0.0842227	41.3888	0.0842227	69.4863	0.0842227	118.719	0.0842227	167.127
0.0843495	70.9812	0.0843495	15.9298	0.0843495	41.5477	0.0843495	69.6452	0.0843495	118.91	0.0843495	167.318
0.0843495	70.9812	0.0843495	15.9298	0.0843495	41.5477	0.0843495	69.6452	0.0843495	118.91	0.0843495	167.318
0.0844766	71.3626	0.0844766	15.9616	0.0844766	41.6431	0.0844766	69.8359	0.0844766	119.132	0.0844766	167.572
0.0846038	71.7758	0.0846038	15.9933	0.0846038	41.802	0.0846038	70.0584	0.0846038	119.387	0.0846038	167.89
0.0847306	72.3479	0.0847306	16.0569	0.0847306	41.9609	0.0847306	70.1538	0.0847306	119.577	0.0847306	168.113
0.0848577	72.634	0.0848577	16.184	0.0848577	42.0881	0.0848577	70.3127	0.0848577	119.832	0.0848577	168.399
0.0848577	72.634	0.0848577	16.184	0.0848577	42.0881	0.0848577	70.3127	0.0848577	119.832	0.0848577	168.399
0.0849849	73.0472	0.0849849	16.2158	0.0849849	42.247	0.0849849	70.6305	0.0849849	120.15	0.0849849	168.78
0.0851117	73.524	0.0851117	16.3747	0.0851117	42.3741	0.0851117	70.8212	0.0851117	120.404	0.0851117	168.939
0.0852388	73.8736	0.0852388	16.5019	0.0852388	42.5013	0.0852388	70.9802	0.0852388	120.658	0.0852388	169.193
0.0852388	73.8736	0.0852388	16.5019	0.0852388	42.5013	0.0852388	70.9802	0.0852388	120.658	0.0852388	169.193
0.085366	74.3186	0.085366	16.5654	0.085366	42.7237	0.085366	71.1709	0.085366	121.008	0.085366	169.479
0.0854928	74.8907	0.0854928	16.629	0.0854928	42.9144	0.0854928	71.3616	0.0854928	121.23	0.0854928	169.765
0.0856199	75.2721	0.0856199	16.6608	0.0856199	43.0734	0.0856199	71.5523	0.0856199	121.421	0.0856199	169.956
0.0857471	75.6535	0.0857471	16.7561	0.0857471	43.2005	0.0857471	71.8066	0.0857471	121.707	0.0857471	170.274
0.0857471	75.6535	0.0857471	16.7561	0.0857471	43.2005	0.0857471	71.8066	0.0857471	121.707	0.0857471	170.274
0.0858739	76.0985	0.0858739	16.8833	0.0858739	43.3912	0.0858739	71.9973	0.0858739	121.898	0.0858739	170.465
0.086001	76.4163	0.086001	16.8833	0.086001	43.5184	0.086001	72.2515	0.086001	122.12	0.086001	170.751
0.0861282	76.8931	0.0861282	16.9151	0.0861282	43.6137	0.0861282	72.5058	0.0861282	122.374	0.0861282	171.069
0.086255	77.3699	0.086255	17.0104	0.086255	43.709	0.086255	72.6329	0.086255	122.565	0.086255	171.227
0.086255	77.3699	0.086255	17.0104	0.086255	43.709	0.086255	72.6329	0.086255	122.565	0.086255	171.227
0.0863821	77.7513	0.0863821	17.1058	0.0863821	43.7726	0.0863821	72.8236	0.0863821	122.819	0.0863821	171.482
0.0865093	78.1962	0.0865093	17.1375	0.0865093	43.9633	0.0865093	73.1097	0.0865093	123.105	0.0865093	171.927
0.0866361	78.673	0.0866361	17.2647	0.0866361	44.2812	0.0866361	73.2369	0.0866361	123.36	0.0866361	172.149
0.0867632	79.0862	0.0867632	17.3918	0.0867632	44.4401	0.0867632	73.3958	0.0867632	123.614	0.0867632	172.435
0.0867632	79.0862	0.0867632	17.3918	0.0867632	44.4401	0.0867632	73.3958	0.0867632	123.614	0.0867632	172.435
0.0868904	79.4994	0.0868904	17.4236	0.0868904	44.313	0.0868904	73.6501	0.0868904	123.995	0.0868904	172.721
0.0870172	80.0715	0.0870172	17.5825	0.0870172	44.313	0.0870172	73.809	0.0870172	124.218	0.0870172	172.976
0.0871443	80.4847	0.0871443	17.6461	0.0871443	44.4719	0.0871443	73.9997	0.0871443	124.472	0.0871443	173.198
0.0871443	80.4847	0.0871443	17.6461	0.0871443	44.4719	0.0871443	73.9997	0.0871443	124.472	0.0871443	173.198
0.0872715	80.9297	0.0872715	17.6779	0.0872715	45.1393	0.0872715	74.1904	0.0872715	124.79	0.0872715	173.484
0.0873983	81.4382	0.0873983	17.8686	0.0873983	45.2983	0.0873983	74.4129	0.0873983	125.012	0.0873983	173.675
0.0875253	81.8514	0.0875253	17.9639	0.0875253	45.4254	0.0875253	74.6671	0.0875253	125.171	0.0875253	173.866
0.0876526	82.3918	0.0876526	18.0911	0.0876526	45.2029	0.0876526	74.985	0.0876526	125.426	0.0876526	174.247
0.0876526	82.3918	0.0876526	18.0911	0.0876526	45.2029	0.0876526	74.985	0.0876526	125.426	0.0876526	174.247
0.0877794	82.8685	0.0877794	18.1864	0.0877794	45.4254	0.0877794	75.1757	0.0877794	125.616	0.0877794	174.438
0.0879064	83.25	0.0879064	18.1546	0.0879064	45.5525	0.0879064	75.3982	0.0879064	125.934	0.0879064	174.756
0.0880337	83.6949	0.0880337	18.2182	0.0880337	45.9021	0.0880337	75.6842	0.0880337	126.252	0.0880337	175.137
0.0881605	84.2353	0.0881605	18.3135	0.0881605	46.0293	0.0881605	75.7796	0.0881605	126.475	0.0881605	175.359
0.0881605	84.2353	0.0881605	18.3135	0.0881605	46.0293	0.0881605	75.7796	0.0881605	126.475	0.0881605	175.359
0.0882875	84.6484	0.0882875	18.4725	0.0882875	46.1882	0.0882875	75.9385	0.0882875	126.697	0.0882875	175.614
0.0884148	84.9027	0.0884148	18.5361	0.0884148	46.3789	0.0884148	76.1928	0.0884148	127.047	0.0884148	175.963
0.0885416	85.4748	0.0885416	18.695	0.0885416	46.5379	0.0885416	76.4153	0.0885416	127.301	0.0885416	176.154
0.0885416	85.4748	0.0885416	18.695	0.0885416	46.5379	0.0885416	76.4153	0.0885416	127.301	0.0885416	176.154
0.0886686	86.0152	0.0886686	18.7903	0.0886686	46.6968	0.0886686	76.606	0.0886686	127.555	0.0886686	176.472
0.0887959	86.4601	0.0887959	18.8857	0.0887959	46.9828	0.0887959	76.8285	0.0887959	127.841	0.0887959	176.79
0.0889227	86.9687	0.0889227	19.0446	0.0889227	47.1735	0.0889227	76.9874	0.0889227	128.127	0.0889227	177.044
0.0890497	87.4137	0.0890497	19.0764	0.0890497	47.396	0.0890497	77.2417	0.0890497	128.286	0.0890497	177.235
0.0890497	87.4137	0.0890497	19.0764	0.0890497	47.396	0.0890497	77.2417	0.0890497	128.286	0.0890497	177.235
0.089177	87.9222	0.089177	19.1082	0.089177	47.4914	0.089177	77.5277	0.089177	128.668	0.089177	177.616
0.0893038	88.399	0.0893038	19.2671	0.0893038	47.6821	0.0893038	77.7184	0.0893038	128.827	0.0893038	177.807
0.0894308	88.844	0.0894308	19.3307	0.0894308	47.7774	0.0894308	77.9409	0.0894308	129.081	0.0894308	178.093
0.0894308	88.844	0.0894308	19.3307	0.0894308	47.7774	0.0894308	77.9409	0.0894308	129.081	0.0894308	178.093
0.0895581	89.3843	0.0895581	19.4896	0.0895581	47.9364	0.0895581	78.1952	0.0895581	129.335	0.0895581	178.474
0.0896849	89.9246	0.0896849	19.5531	0.0896849	47.9999	0.0896849	78.3223	0.0896849	129.526	0.0896849	178.697
0.0898119	90.3378	0.0898119	19.6485	0.0898119	48.1588	0.0898119	78.5448	0.0898119	129.78	0.0898119	178.983
0.0899392	90.7192	0.0899392	19.7439	0.0899392	48.3813	0.0899392	78.8626	0.0899392	130.098	0.0899392	179.301
0.090066	91.2596	0.090066	19.9346	0.090066	48.6038	0.090066	79.0851	0.090066	130.384	0.090066	179.396
0.090066	91.2596	0.090066	19.9346	0.090066	48.6038	0.090066	79.0851	0.090066	130.384	0.090066	179.396
0.090193	91.7999	0.090193	20.0617	0.090193	48.7945	0.090193	79.2758	0.090193	130.67	0.090193	179.65
0.0903203	92.2449	0.0903203	20.157	0.0903203	49.017	0.0903203	79.5301	0.0903203	131.052	0.0903203	180.032
0.0904471	92.8806	0.0904471	20.2842	0.0904471	49.2077	0.0904471	79.689	0.0904471	131.338	0.0904471	180.413
0.0904471	92.8806	0.0904471	20.2842	0.0904471	49.2077	0.0904471	79.689	0.0904471	131.338	0.0904471	180.413
0.0905741	93.3573	0.0905741	20.3795	0.0905741	49.4302	0.0905741	79.9115	0.0905741	131.592	0.0905741	180.667
0.0907014	93.9612	0.0907014	20.5067	0.0907014	49.5891	0.0907014	80.1976	0.0907014	131.91	0.0907014	180.953
0.0908282	94.4698	0.0908282	20.6974	0.0908282	49.7798	0.0908282	80.4519	0.0908282	132.1	0.0908282	181.144
0.0909552	94.9466	0.0909552	20.7292	0.0909552	49.8752	0.0909552	80.7061	0.0909552	132.291	0.0909552	181.43
0.0909552	94.9466	0.0909552	20.7292	0.0909552	49.8752	0.0909552	80.7061	0.0909552	132.291	0.0909552	181.43
0.0910825	95.4869	0.0910825	20.8563	0.0910825	50.0659	0.0910825	80.9922	0.0910825	132.577	0.0910825	181.843
0.0912093	95.9954	0.0912093	20.8563	0.0912093	50.193	0.0912093	81.1193	0.0912093	132.768	0.0912093	182.002
0.0913363	96.3768	0.0913363	20.9517	0.0913363	50.352	0.0913363	81.3736	0.0913363	133.022	0.0913363	182.257
0.0913363	96.3768	0.0913363	20.9517	0.0913363	50.352	0.0913363	81.3736	0.0913363	133.022	0.0913363	182.257
0.0914636	96.8536	0.0914636	21.047	0.0914636	50.5427	0.0914636	81.6915	0.0914636	133.34	0.0914636	182.606
0.0915904	97.3939	0.0915904	21.1424	0.0915904	50.7016	0.0915904	81.8186	0.0915904	133.594	0.0915904	182.829
0.0917174	97.9343	0.0917174	21.2377	0.0917174	50.8923	0.0917174	82.0093	0.0917174	133.849	0.0917174	183.147
0.0918447	98.3474	0.0918447	21.2695	0.0918447	51.083	0.0918447	82.2954	0.0918447	134.23	0.0918447	183.56
0.0919715	98.9196	0.0919715	21.492	0.0919715	51.2737	0.0919715	82.5496	0.0919715	134.484	0.0919715	183.782
0.0919715	98.9196	0.0919715	21.492	0.0919715	51.2737	0.0919715	82.5496	0.0919715	134.484	0.0919715	183.782
0.0920985	99.3963	0.0920985	21.6191	0.0920985	51.4962	0.0920985	82.7721	0.0920985	134.738	0.0920985	184.037
0.0922258	99.9684	0.0922258	21.7463	0.0922258	51.6869	0.0922258	83.0264	0.0922258	135.056	0.0922258	184.291
0.0923526	100.541	0.0923526	21.9687	0.0923526	51.8776	0.0923526	83.2489	0.0923526	135.311	0.0923526	184.545
0.0923526	100.541	0.0923526	21.9687	0.0923526	51.8776	0.0923526	83.2489	0.0923526	135.311	0.0923526	184.545
0.0924796	101.081	0.0924796	22.0005	0.0924796	52.0365	0.0924796	83.5349	0.0924796	135.533	0.0924796	184.799
0.0926069	101.589	0.0926069	22.1277	0.0926069	52.1636	0.0926069	83.8528	0.0926069	135.819	0.0926069	185.213
0.0927337	102.034	0.0927337	22.3184	0.0927337	52.3226	0.0927337	84.0117	0.0927337	136.01	0.0927337	185.403
0.0928607	102.511	0.0928607	22.4137	0.0928607	52.4815	0.0928607	84.266	0.0928607	136.296	0.0928607	185.721
0.0928607	102.511	0.0928607	22.4137	0.0928607	52.4815	0.0928607	84.266	0.0928607	136.296	0.0928607	185.721
0.0929879	103.052	0.0929879	22.5726	0.0929879	52.6722	0.0929879	84.552	0.0929879	136.582	0.0929879	186.102
0.0931148	103.687	0.0931148	22.668	0.0931148	52.7993	0.0931148	84.7427	0.0931148	136.836	0.0931148	186.325
0.0932418	104.164	0.0932418	22.7633	0.0932418	52.9583	0.0932418	84.9652	0.0932418	137.059	0.0932418	186.643
0.0932418	104.164	0.0932418	22.7633	0.0932418	52.9583	0.0932418	84.9652	0.0932418	137.059	0.0932418	186.643
0.093369	104.577	0.093369	22.8587	0.093369	53.2125	0.093369	85.2831	0.093369	137.472	0.093369	187.024
0.0934959	105.181	0.0934959	23.0494	0.0934959	53.3714	0.0934959	85.442	0.0934959	137.694	0.0934959	187.279
0.0936229	105.753	0.0936229	23.1766	0.0936229	53.5939	0.0936229	85.6645	0.0936229	137.949	0.0936229	187.533
0.0936229	105.753	0.0936229	23.1766	0.0936229	53.5939	0.0936229	85.6645	0.0936229	137.949	0.0936229	187.533
0.093877	106.897	0.093877	23.4944	0.093877	54.0389	0.093877	86.1095	0.093877	138.553	0.093877	188.168
0.093877	106.897	0.093877	23.4944	0.093877	54.0389	0.093877	86.1095	0.093877	138.553	0.093877	188.168
0.094004	107.438	0.094004	23.558	0.094004	54.2296	0.094004	86.3955	0.094004	138.775	0.094004	188.423
0.0941312	107.978	0.0941312	23.6215	0.0941312	54.3568	0.0941312	86.7452	0.0941312	139.093	0.0941312	188.772
0.0942581	108.455	0.0942581	23.8122	0.0942581	54.5475	0.0942581	86.9676	0.0942581	139.315	0.0942581	188.995
0.0942581	108.455	0.0942581	23.8122	0.0942581	54.5475	0.0942581	86.9676	0.0942581	139.315	0.0942581	188.995
0.0943851	108.9	0.0943851	23.8758	0.0943851	54.6746	0.0943851	87.2537	0.0943851	139.57	0.0943851	189.313
0.0945123	109.472	0.0945123	24.0983	0.0945123	54.8335	0.0945123	87.5398	0.0945123	139.856	0.0945123	189.662
0.0946392	110.108	0.0946392	24.2572	0.0946392	54.9607	0.0946392	87.7305	0.0946392	140.11	0.0946392	189.821
0.0946392	110.108	0.0946392	24.2572	0.0946392	54.9607	0.0946392	87.7305	0.0946392	140.11	0.0946392	189.821
0.0947662	110.584	0.0947662	24.3843	0.0947662	55.1196	0.0947662	87.953	0.0947662	140.396	0.0947662	190.107
0.0948934	111.061	0.0948934	24.4797	0.0948934	55.3421	0.0948934	88.2708	0.0948934	140.746	0.0948934	190.521
0.0950203	111.633	0.0950203	24.6704	0.0950203	55.5328	0.0950203	88.4615	0.0950203	141	0.0950203	190.807
0.0951473	112.142	0.0951473	24.7975	0.0951473	55.7235	0.0951473	88.684	0.0951473	141.286	0.0951473	191.156
0.0951473	112.142	0.0951473	24.7975	0.0951473	55.7235	0.0951473	88.684	0.0951473	141.286	0.0951473	191.156
0.0952745	112.65	0.0952745	24.8929	0.0952745	55.9778	0.0952745	88.9383	0.0952745	141.667	0.0952745	191.538
0.0954014	113.318	0.0954014	25.1154	0.0954014	56.2002	0.0954014	89.129	0.0954014	141.922	0.0954014	191.824
0.0955284	113.922	0.0955284	25.179	0.0955284	56.4227	0.0955284	89.415	0.0955284	142.144	0.0955284	192.078
0.0955284	113.922	0.0955284	25.179	0.0955284	56.4227	0.0955284	89.415	0.0955284	142.144	0.0955284	192.078
0.0956556	114.43	0.0956556	25.3061	0.0956556	56.5817	0.0956556	89.7329	0.0956556	142.494	0.0956556	192.396
0.0957825	114.971	0.0957825	25.4968	0.0957825	56.7724	0.0957825	89.9554	0.0957825	142.748	0.0957825	192.586
0.0959095	115.479	0.0959095	25.4968	0.0959095	56.9313	0.0959095	90.2096	0.0959095	142.971	0.0959095	192.873
0.0960367	116.147	0.0960367	25.5604	0.0960367	57.0902	0.0960367	90.4957	0.0960367	143.257	0.0960367	193.19
0.0961636	116.719	0.0961636	25.7511	0.0961636	57.2491	0.0961636	90.7182	0.0961636	143.479	0.0961636	193.381
0.0961636	116.719	0.0961636	25.7511	0.0961636	57.2491	0.0961636	90.7182	0.0961636	143.479	0.0961636	193.381
0.0962906	117.259	0.0962906	25.8464	0.0962906	57.408	0.0962906	90.9725	0.0962906	143.797	0.0962906	193.699
0.0964178	117.736	0.0964178	26.0054	0.0964178	57.6305	0.0964178	91.2903	0.0964178	144.21	0.0964178	194.207
0.0965447	118.372	0.0965447	26.1961	0.0965447	57.7577	0.0965447	91.481	0.0965447	144.464	0.0965447	194.494
0.0965447	118.372	0.0965447	26.1961	0.0965447	57.7577	0.0965447	91.481	0.0965447	144.464	0.0965447	194.494
0.0966717	118.912	0.0966717	26.3232	0.0966717	57.9802	0.0966717	91.7035	0.0966717	144.719	0.0966717	194.78
0.0967989	119.42	0.0967989	26.4504	0.0967989	58.2344	0.0967989	91.9896	0.0967989	145.037	0.0967989	195.129
0.0969258	120.056	0.0969258	26.6728	0.0969258	58.4252	0.0969258	92.212	0.0969258	145.291	0.0969258	195.352
0.0970528	120.628	0.0970528	26.8317	0.0970528	58.6159	0.0970528	92.4981	0.0970528	145.609	0.0970528	195.638
0.0970528	120.628	0.0970528	26.8317	0.0970528	58.6159	0.0970528	92.4981	0.0970528	145.609	0.0970528	195.638
0.09718	121.2	0.09718	26.9907	0.09718	58.8383	0.09718	92.7524	0.09718	145.99	0.09718	196.019
0.0973069	121.741	0.0973069	27.1814	0.0973069	59.0608	0.0973069	92.9749	0.0973069	146.276	0.0973069	196.273
0.0974339	122.376	0.0974339	27.2767	0.0974339	59.2198	0.0974339	93.2609	0.0974339	146.467	0.0974339	196.559
0.0974339	122.376	0.0974339	27.2767	0.0974339	59.2198	0.0974339	93.2609	0.0974339	146.467	0.0974339	196.559
0.0975611	122.98	0.0975611	27.4674	0.0975611	59.3469	0.0975611	93.5788	0.0975611	146.816	0.0975611	196.973
0.097688	123.584	0.097688	27.6899	0.097688	59.5376	0.097688	93.8012	0.097688	147.039	0.097688	197.163
0.097815	124.156	0.097815	27.7535	0.097815	59.6965	0.097815	94.0555	0.097815	147.357	0.097815	197.481
0.097815	124.156	0.097815	27.7535	0.097815	59.6965	0.097815	94.0555	0.097815	147.357	0.097815	197.481
0.0980691	125.332	0.0980691	28.0078	0.0980691	60.0779	0.0980691	94.5641	0.0980691	147.897	0.0980691	198.181
0.0980691	125.332	0.0980691	28.0078	0.0980691	60.0779	0.0980691	94.5641	0.0980691	147.897	0.0980691	198.181
0.0981961	125.841	0.0981961	28.1667	0.0981961	60.3004	0.0981961	94.8501	0.0981961	148.151	0.0981961	198.467
0.0983233	126.349	0.0983233	28.2938	0.0983233	60.5229	0.0983233	95.1362	0.0983233	148.596	0.0983233	198.816
0.0984502	127.017	0.0984502	28.3892	0.0984502	60.7136	0.0984502	95.3904	0.0984502	148.851	0.0984502	199.102
0.0984502	127.017	0.0984502	28.3892	0.0984502	60.7136	0.0984502	95.3904	0.0984502	148.851	0.0984502	199.102
0.0985772	127.621	0.0985772	28.5163	0.0985772	60.9043	0.0985772	95.6447	0.0985772	149.137	0.0985772	199.42
0.0987044	128.161	0.0987044	28.707	0.0987044	61.1904	0.0987044	95.899	0.0987044	149.518	0.0987044	199.833
0.0988313	128.765	0.0988313	28.8977	0.0988313	61.4129	0.0988313	96.0897	0.0988313	149.836	0.0988313	200.088
0.0989583	129.274	0.0989583	29.0249	0.0989583	61.6354	0.0989583	96.3758	0.0989583	150.09	0.0989583	200.342
0.0989583	129.274	0.0989583	29.0249	0.0989583	61.6354	0.0989583	96.3758	0.0989583	150.09	0.0989583	200.342
0.0990855	129.877	0.0990855	29.2156	0.0990855	61.7943	0.0990855	96.6936	0.0990855	150.44	0.0990855	200.691
0.0992124	130.45	0.0992124	29.4698	0.0992124	62.0168	0.0992124	96.9479	0.0992124	150.662	0.0992124	200.914
0.0993394	131.022	0.0993394	29.5652	0.0993394	62.1757	0.0993394	97.234	0.0993394	150.948	0.0993394	201.232
0.0993394	131.022	0.0993394	29.5652	0.0993394	62.1757	0.0993394	97.234	0.0993394	150.948	0.0993394	201.232
0.0994666	131.816	0.0994666	29.7559	0.0994666	62.3346	0.0994666	97.5836	0.0994666	151.266	0.0994666	201.645
0.0995935	132.484	0.0995935	29.9466	0.0995935	62.5253	0.0995935	97.7743	0.0995935	151.489	0.0995935	201.899
0.0997205	133.024	0.0997205	30.1055	0.0997205	62.716	0.0997205	98.0921	0.0997205	151.743	0.0997205	202.185
0.0997205	133.024	0.0997205	30.1055	0.0997205	62.716	0.0997205	98.0921	0.0997205	151.743	0.0997205	202.185
0.0999746	134.168	0.0999746	30.4551	0.0999746	63.161	0.0999746	98.6642	0.0999746	152.442	0.0999746	202.821
0.0999746	134.168	0.0999746	30.4551	0.0999746	63.161	0.0999746	98.6642	0.0999746	152.442	0.0999746	202.821
0.100102	134.836	0.100102	30.5823	0.100102	63.3517	0.100102	98.8867	0.100102	152.792	0.100102	203.171
0.100229	135.376	0.100229	30.7094	0.100229	63.606	0.100229	99.1728	0.100229	153.11	0.100229	203.584
0.100356	135.98	0.100356	30.9001	0.100356	63.8603	0.100356	99.3635	0.100356	153.428	0.100356	203.87
0.100356	135.98	0.100356	30.9001	0.100356	63.8603	0.100356	99.3635	0.100356	153.428	0.100356	203.87
0.100483	136.584	0.100483	31.0591	0.100483	64.0827	0.100483	99.6813	0.100483	153.682	0.100483	204.061
0.10061	137.188	0.10061	31.1862	0.10061	64.3052	0.10061	99.9674	0.10061	154.063	0.10061	204.378
0.100737	137.855	0.100737	31.4722	0.100737	64.5595	0.100737	100.285	0.100737	154.286	0.100737	204.633
0.100737	137.855	0.100737	31.4722	0.100737	64.5595	0.100737	100.285	0.100737	154.286	0.100737	204.633
0.100864	138.491	0.100864	31.5676	0.100864	64.7502	0.100864	100.571	0.100864	154.54	0.100864	204.982
0.100991	139.158	0.100991	31.7901	0.100991	64.9092	0.100991	100.921	0.100991	154.858	0.100991	205.395
0.101118	139.762	0.101118	31.9808	0.101118	65.0999	0.101118	101.112	0.101118	155.144	0.101118	205.618
0.101245	140.303	0.101245	32.1079	0.101245	65.2588	0.101245	101.429	0.101245	155.494	0.101245	205.904
0.101245	140.303	0.101245	32.1079	0.101245	65.2588	0.101245	101.429	0.101245	155.494	0.101245	205.904
0.101372	140.875	0.101372	32.2986	0.101372	65.4813	0.101372	101.747	0.101372	155.875	0.101372	206.349
0.101499	141.542	0.101499	32.4893	0.101499	65.6402	0.101499	101.906	0.101499	156.161	0.101499	206.603
0.101626	142.273	0.101626	32.6482	0.101626	65.8626	0.101626	102.16	0.101626	156.415	0.101626	206.921
0.101626	142.273	0.101626	32.6482	0.101626	65.8626	0.101626	102.16	0.101626	156.415	0.101626	206.921
0.10188	143.576	0.10188	32.9979	0.10188	66.3712	0.10188	102.796	0.10188	157.115	0.10188	207.62
0.10188	143.576	0.10188	32.9979	0.10188	66.3712	0.10188	102.796	0.10188	157.115	0.10188	207.62
0.102007	144.212	0.102007	33.1568	0.102007	66.6255	0.102007	103.05	0.102007	157.401	0.102007	207.938
0.102134	144.848	0.102134	33.3793	0.102134	66.8798	0.102134	103.305	0.102134	157.782	0.102134	208.32
0.102261	145.452	0.102261	33.6336	0.102261	67.134	0.102261	103.559	0.102261	158.036	0.102261	208.606
0.102261	145.452	0.102261	33.6336	0.102261	67.134	0.102261	103.559	0.102261	158.036	0.102261	208.606
0.102388	146.119	0.102388	33.7607	0.102388	67.2294	0.102388	103.909	0.102388	158.291	0.102388	208.86
0.102515	146.755	0.102515	33.9832	0.102515	67.3883	0.102515	104.258	0.102515	158.64	0.102515	209.273
0.102642	147.359	0.102642	34.2375	0.102642	67.6426	0.102642	104.481	0.102642	158.926	0.102642	209.464
0.102642	147.359	0.102642	34.2375	0.102642	67.6426	0.102642	104.481	0.102642	158.926	0.102642	209.464
0.102769	147.931	0.102769	34.3646	0.102769	67.7697	0.102769	104.799	0.102769	159.212	0.102769	209.75
[truncated: 280 more rows]

[truncated: 6 more sheets: Figure S6-9, Figure S10, Figure S11, Figure S12, Figure S13, Figure S14]
